# Supplementary material for: Opposite microglial activation stages upon loss of PGRN or TREM2 result in reduced cerebral glucose metabolism
Source: EMBO Mol Med. 2019 May 23;11(6):e9711. doi: 10.15252/emmm.201809711 (PMC6554672; doi:10.15252/emmm.201809711)
Supplement: Supplementary file 2 — Dataset EV1 [file EMMM-11-e9711-s002.xlsx]

## Sheet: Fig 1A 
Souce data Fig 1A: Full list of all detected gene expression values in FCRLS- and CD11b positive microglia isolated from Grn-/- and Grn+/+ mice by the NanoString-based chips
Normalized gene expression data (not log-transformed). For each expression level the gene symbol, accession number, CV%, maximal value (MAX), fold change (FC), log2(FC), p-value (Student's t test) and -log10(p-value) is listed.
	Gene Name	Accession #	CV %	Class Name	Grn-/-	Grn-/-	Grn-/-	Grn-/-	Grn-/-	Grn+/+	Grn+/+	Grn+/+	Grn+/+	Grn+/+	MAX	FC	log2(FC)	p-value	-log10(pValue)
Upregulated	IL10	NM_010548.1	94.19	Endogenous	1.88	11.91	9.59	11.07	21.03	8.11	1.29	1.03	2.97	1.09	21.03	3.82885	1.93691	0.0396418	1.40185
	ApoE	NM_009696.2	61.1	Endogenous	1250.7	1375.18	1499.8	1433.88	1275.74	284	397.32	354.95	422.96	395.04	1499.8	3.68625	1.88215	6.46961e-08	7.18912
	Pparg	NM_011146.1	81.23	Endogenous	11.3	3.4	19.19	8.3	14.02	8.11	3.87	2.07	1.19	2.18	19.19	3.22675	1.69008	0.0293064	1.53304
	Ccl4	NM_013652.1	66.03	Endogenous	96.06	74.89	111.93	38.75	63.09	24.34	32.25	25.87	17.2	24.35	111.93	3.10233	1.63335	0.00382342	2.41755
	Ly9	NM_008534.2	52.63	Endogenous	126.2	125.94	140.71	141.17	112.15	24.34	60.63	45.02	51.61	44.34	141.17	2.85992	1.51597	6.23847e-06	5.20492
	Ccl3	NM_011337.1	64.04	Endogenous	1480.49	1577.72	1704.46	752.93	602.82	527.43	519.87	445.5	277.03	467.36	1704.46	2.73487	1.45147	0.0100049	1.99979
	Dnajb4	NM_027287.3	68.3	Endogenous	122.43	71.48	147.1	44.29	56.08	32.46	43.86	23.8	25.51	43.61	147.1	2.60801	1.38295	0.0279196	1.55409
	Clec7a	NM_020008.2	69.53	Endogenous	24.49	28.93	25.58	41.52	77.1	16.23	18.06	16.04	16.02	13.45	77.1	2.47644	1.30827	0.0444988	1.35165
	Vegfr	NM_010612.2	57.7	Endogenous	28.25	18.72	25.58	19.38	49.07	8.11	20.64	12.94	14.83	9.09	49.07	2.14906	1.10371	0.0353119	1.45208
	Bcl6	NM_009744.3	51.66	Endogenous	16.95	22.13	44.77	24.91	35.05	16.23	11.61	11.38	14.24	14.9	44.77	2.10372	1.07294	0.0175369	1.75605
	Cd63	NM_001042580.1	38.89	Endogenous	751.55	588.88	652.36	650.51	525.72	300.23	264.45	309.42	330.42	323.08	751.55	2.07451	1.05277	3.1789e-05	4.49772
	Klhl38	NM_177755.3	56.16	Endogenous	52.74	34.04	73.55	49.83	98.13	56.8	30.96	18.63	20.17	23.26	98.13	2.05774	1.04106	0.0421689	1.37501
	Cd206	NM_008625.1	51.86	Endogenous	15.07	18.72	19.19	16.61	35.05	16.23	9.03	7.24	11.27	8	35.05	2.02125	1.01525	0.028169	1.55023
	Myc	NM_010849.4	43.44	Endogenous	214.73	183.81	214.26	110.72	140.19	97.37	112.23	78.65	57.54	88.67	214.73	1.98801	0.991324	0.00522552	2.28187
	Adamts1	NM_009621.4	47.78	Endogenous	212.84	185.51	188.67	141.17	70.1	81.14	85.14	93.65	44.49	104.3	212.84	1.95315	0.9658	0.0208635	1.68061
	Psd	NM_028627.2	45.01	Endogenous	13.19	10.21	19.19	22.14	14.02	8.11	11.61	6.21	8.9	5.81	22.14	1.93775	0.95438	0.0129374	1.88815
	Lilrb4	NM_013532.2	48.75	Endogenous	20.72	27.23	19.19	19.38	7.01	8.11	7.74	9.31	13.05	10.54	27.23	1.91856	0.940027	0.0303677	1.51759
	Gcnt2	NM_008105.2	41.11	Endogenous	45.21	40.85	67.16	55.36	56.08	16.23	43.86	32.08	21.95	24.35	67.16	1.91132	0.934567	0.00520153	2.28387
	1810011O10Rik	NM_026931.2	46.59	Endogenous	73.46	107.22	67.16	55.36	84.11	64.91	70.95	23.8	30.25	20.35	107.22	1.84205	0.881314	0.0339075	1.4697
	Ccl2	NM_011333.3	48.1	Endogenous	282.54	302.95	275.02	191	84.11	137.94	157.38	97.79	76.52	152.27	302.95	1.82605	0.868726	0.0459892	1.33734
	Olfr110	NM_146328.2	34.92	Endogenous	177.06	131.05	172.68	193.77	182.25	89.26	58.05	87.44	115.68	127.92	193.77	1.79118	0.840909	0.00159367	2.7976
	Pgk1	NM_008828.2	37.62	Endogenous	22.6	39.15	28.78	24.91	42.06	16.23	23.22	16.04	17.2	17.81	42.06	1.74033	0.799362	0.0112797	1.9477
	Cadm1	NM_207675.2	35.17	Endogenous	103.6	69.78	95.94	102.42	119.16	32.46	55.47	52.78	71.78	69.78	119.16	1.73912	0.798353	0.00461249	2.33606
	Tnf	NM_013693.1	37.89	Endogenous	41.44	34.04	44.77	52.59	35.05	40.57	14.19	27.94	14.83	25.8	52.59	1.68564	0.753297	0.0213515	1.67057
	Csf1	NM_001113530.1	29.85	Endogenous	56.51	62.97	67.16	58.13	77.1	40.57	46.44	36.22	36.19	31.62	77.1	1.68483	0.752603	0.000373847	3.42731
	Tagap	NM_145968.2	34.89	Endogenous	985.11	859.49	924.18	578.54	644.88	624.81	608.88	413.42	332.2	419.75	985.11	1.66407	0.734715	0.011935	1.92318
	Ptgfrn	NM_011197.3	38.93	Endogenous	60.27	37.44	44.77	30.45	70.1	32.46	36.12	21.73	32.03	26.17	70.1	1.63646	0.710574	0.040361	1.39404
	Aplp2	NM_009691.2	31.72	Endogenous	56.51	91.91	67.16	91.35	63.09	32.46	60.63	40.36	50.42	53.79	91.91	1.55693	0.638704	0.0179296	1.74643
	Cxcl16	NM_023158.6	29.92	Endogenous	103.6	102.12	115.12	138.41	175.24	97.37	83.85	73.47	80.68	79.95	175.24	1.52771	0.611374	0.0153507	1.81387
	Cebpb	NM_009883.3	30.84	Endogenous	226.03	180.41	201.47	157.78	175.24	121.72	207.69	102.97	98.47	99.21	226.03	1.4934	0.578598	0.0317412	1.49838
	Tspan7	NM_019634.2	29.32	Endogenous	209.08	149.77	211.06	171.62	280.38	129.83	104.49	149.53	153.05	153.36	280.38	1.48047	0.566056	0.0252776	1.59726
	Fth1	NM_010239.1	21.73	Endogenous	3944.21	3480.5	3904.59	3349.42	3231.4	2401.85	2693.53	2369.27	2164.61	2565.38	3944.21	1.46869	0.554528	0.000155167	3.8092
	Npl	NM_028749.1	26.99	Endogenous	111.13	81.69	92.74	124.57	105.14	40.57	74.82	72.96	77.71	90.13	124.57	1.44662	0.532682	0.0206902	1.68423
	Liph	NM_001083894.1	23.21	Endogenous	135.62	127.65	156.7	163.32	182.25	105.49	89.01	114.87	121.61	98.85	182.25	1.44488	0.530948	0.00321605	2.49268
	Lag3	NM_008479.1	21.15	Endogenous	538.7	420.38	422.12	512.1	455.62	284	326.37	325.97	341.09	372.87	538.7	1.42333	0.509269	0.00104051	2.98275
	Ly96	NM_016923.1	23.78	Endogenous	60.27	59.57	92.74	63.67	63.09	48.69	54.18	45.02	45.08	52.33	92.74	1.38337	0.468184	0.0206125	1.68587
	Stab1	NM_138672.2	25.52	Endogenous	664.9	510.59	498.87	409.68	567.77	324.57	546.96	361.16	341.09	347.43	664.9	1.38028	0.464962	0.0379046	1.42131
	Fam46c	NM_001142952.1	20.44	Endogenous	339.04	304.65	425.32	326.64	301.41	243.43	277.35	236.46	228.38	255.12	425.32	1.36778	0.451837	0.00537374	2.26972
	Ctsz	NM_022325.4	18.45	Endogenous	2237.69	1744.51	1854.76	1838.03	2074.82	1241.5	1380.3	1507.24	1512.08	1555.43	2237.69	1.35479	0.438069	0.00138932	2.8572
	Dap12	NM_011662.2	17	Endogenous	2316.8	1843.22	2225.71	2067.78	2018.75	1468.7	1489.96	1682.65	1562.5	1618.31	2316.8	1.3388	0.420941	0.0004116	3.38553
	Ctsb	NM_007798.2	22.58	Endogenous	295.72	216.15	265.42	260.2	224.31	113.6	181.89	212.14	224.23	212.96	295.72	1.33549	0.417372	0.0338181	1.47085
	Ctsd	NM_009983.2	17.12	Endogenous	19105.1	14599.4	17041.4	15722.9	17586.9	13534.8	12394.4	11897.6	11921.7	13747.4	19105.1	1.3238	0.404686	0.00148746	2.82756
	Cd9	NM_007657.3	19.42	Endogenous	1216.79	975.22	1096.87	1301.01	1240.69	714.06	732.72	940.15	1044.04	999.04	1301.01	1.31616	0.396329	0.014249	1.84622
	C3ar1	NM_009779.2	16.12	Endogenous	597.09	505.48	578.81	631.13	623.85	421.95	401.19	443.43	484.06	536.41	631.13	1.28391	0.360547	0.00427208	2.36936
	Cd68	NM_009853.1	18.99	Endogenous	1196.07	930.97	1167.22	990.98	1142.55	600.46	755.94	966.02	960.99	970.33	1196.07	1.276	0.351633	0.0328865	1.48298
	Hps4	NM_138646.3	15.02	Endogenous	323.98	268.91	275.02	246.36	287.39	219.09	252.84	216.28	211.77	212.24	323.98	1.26024	0.333694	0.00469517	2.32835
	Serpine2	NM_009255.2	14.55	Endogenous	717.64	588.88	658.76	636.67	736	470.63	499.23	540.7	568.29	589.47	736	1.25096	0.323031	0.00473278	2.32488
	Ctsl	NM_009984.3	15.49	Endogenous	310.79	265.51	310.19	287.88	266.36	186.63	215.43	251.98	230.16	279.47	310.79	1.23809	0.308118	0.0179307	1.7464
	Cyba	NM_007806.3	14.42	Endogenous	1169.7	833.96	984.94	1049.12	967.32	868.24	789.48	822.18	784.22	797.71	1169.7	1.23221	0.301252	0.0106407	1.97303
	Cables1	NM_001146287.1	15.17	Endogenous	275	285.93	319.79	235.29	315.43	227.2	268.32	208	247.96	216.96	319.79	1.22509	0.292884	0.0233881	1.63101
	Ptms	NM_026988.2	16.02	Endogenous	399.32	304.65	348.57	298.96	266.36	251.55	270.9	288.2	268.72	248.58	399.32	1.21831	0.284886	0.0429139	1.3674
	Ldhb	NM_008492.2	12.3	Endogenous	593.33	624.62	655.56	672.65	560.76	503.09	457.95	552.09	514.31	526.59	672.65	1.21648	0.28271	0.00253711	2.59566
	Bhlhe41	NM_024469.1	15.49	Endogenous	214.73	231.47	236.64	196.54	287.39	170.4	189.63	194.03	194.57	211.51	287.39	1.21521	0.281204	0.0374011	1.42712
	C5ar2	NM_001146005.1	12.96	Endogenous	158.22	139.56	172.68	149.48	189.26	129.83	138.03	132.98	136.44	139.92	189.26	1.19492	0.256914	0.0183011	1.73752
	Havcr2	NM_134250.2	14.26	Endogenous	105.48	115.73	111.93	119.03	119.16	73.03	110.94	87.44	97.29	110.84	119.16	1.19141	0.252673	0.0436742	1.35978
	Sall3	NM_178280.3	12.15	Endogenous	175.17	149.77	172.68	146.71	154.21	129.83	157.38	133.49	122.79	132.65	175.17	1.18103	0.240043	0.0187972	1.72591
	C1qb	NM_009777.2	11.32	Endogenous	8491.17	6358.52	7553.36	6939.66	7065.61	6686.24	6262.97	6274.75	6255.95	5949.54	8491.17	1.15841	0.212151	0.0293315	1.53267
	C1qa	NM_007572.2	8.91	Endogenous	6087.72	4916.96	5752.96	5154.23	5194.07	4787.47	4552.43	5040.19	4855.98	5096.95	6087.72	1.11396	0.155694	0.0471312	1.32669
Downregulated	Lrrc3	NM_145152.4	6.19	Endogenous	459.59	428.89	441.31	395.84	448.61	454.4	470.85	481.72	475.16	491.34	491.34	0.91606	-0.126487	0.0131327	1.88165
	Epb4.1l2	NM_001199265.1	8.93	Endogenous	1346.76	1165.84	1218.39	1273.33	1443.96	1428.13	1453.84	1355.64	1413.61	1574.33	1574.33	0.892428	-0.164193	0.033699	1.47238
	Tgfb1	NM_011577.1	9.16	Endogenous	670.55	561.65	594.8	597.91	539.73	673.49	610.17	697.48	666.17	702.49	702.49	0.88502	-0.176218	0.0236674	1.62585
	Ldlrad4	NM_172631.3	9.89	Endogenous	403.09	336.99	447.7	382	378.51	405.72	436.02	466.71	451.43	445.92	466.71	0.883258	-0.179094	0.0376355	1.4244
	Csf1r	NM_001037859.1	9.39	Endogenous	5014.08	4283.83	4432.24	4168.78	4766.48	4738.79	5387.06	5197.48	5288.43	5372.43	5387.06	0.872277	-0.197142	0.00979167	2.00914
	Ptgs1	NM_008969.3	10.13	Endogenous	1054.8	1012.67	1071.29	960.54	1100.5	1087.32	1135.2	1274.92	1267.09	1281.78	1281.78	0.859996	-0.217599	0.00738173	2.13184
	Slco2b1	NM_175316.3	12.07	Endogenous	1148.98	965.01	1032.91	971.61	1303.77	1192.81	1273.23	1216.45	1251.07	1375.18	1375.18	0.859487	-0.218452	0.0378415	1.42203
	Grap	NM_027817.3	10.49	Endogenous	114.9	110.63	121.52	132.87	112.15	129.83	153.51	139.19	132.28	134.1	153.51	0.85943	-0.218548	0.0107927	1.96687
	Arhgap5	NM_009706.2	12.38	Endogenous	587.68	592.28	645.97	611.75	679.92	770.86	599.85	711.45	733.8	830.41	830.41	0.854987	-0.226025	0.0356251	1.44824
	Pdgfb	NM_011057.3	12.66	Endogenous	318.32	328.48	300.6	290.65	259.35	308.35	317.34	386	374.31	377.23	386	0.849237	-0.235761	0.0309904	1.50877
	Mef2c	NM_025282.2	11.38	Endogenous	235.45	270.61	287.81	254.67	294.4	300.23	290.25	326.49	344.65	321.63	344.65	0.848217	-0.237494	0.0106178	1.97397
	Lgmn	NM_011175.2	12.06	Endogenous	1363.71	1273.06	1391.07	1472.64	1507.05	1509.27	1536.4	1652.12	1772.5	1873.06	1873.06	0.839894	-0.251721	0.0106322	1.97338
	Tlr3	NM_126166.2	10.89	Endogenous	58.39	54.46	54.36	55.36	56.08	73.03	64.5	68.82	59.91	66.51	73.03	0.837365	-0.256071	0.00154975	2.80974
	Gtf2h2	NM_022011.4	12.75	Endogenous	566.96	493.57	594.8	514.87	588.8	665.38	586.95	642.12	687.53	745.74	745.74	0.829096	-0.270389	0.00880015	2.05551
	Golm1	NM_001035122.2	15.06	Endogenous	936.14	808.43	911.39	705.87	890.21	827.67	1064.25	1047.78	1127.68	1117.51	1127.68	0.820083	-0.286158	0.0265969	1.57517
	Ak1	NM_001198790.1	16.22	Endogenous	122.43	100.42	76.75	113.49	105.14	113.6	113.52	138.15	126.95	139.92	139.92	0.819803	-0.286652	0.0447307	1.34939
	Rapgef5	NM_175930.5	15.13	Endogenous	229.8	205.94	220.65	188.23	210.29	284	199.95	262.85	271.1	277.29	284	0.814483	-0.296044	0.0207585	1.6828
	Itga6	NM_008397.3	14.46	Endogenous	438.87	377.83	473.28	359.85	385.52	470.63	439.89	507.07	554.65	526.96	554.65	0.814401	-0.296189	0.013295	1.87631
	Cx3cr1	NM_009987.3	16.88	Endogenous	3701.23	3412.43	3239.44	3105.82	3883.28	3765.06	3581.05	4139.88	4808.53	5130.03	5130.03	0.809455	-0.304978	0.0388172	1.41098
	Tanc2	NM_181071.3	13.42	Endogenous	235.45	207.64	179.08	221.45	210.29	259.66	283.8	265.95	247.96	251.85	283.8	0.804991	-0.312956	0.00190779	2.71947
	Cd34	NM_001111059.1	18	Endogenous	314.56	306.35	332.58	323.87	406.55	373.26	347.01	502.93	447.28	456.09	502.93	0.791843	-0.336713	0.0304609	1.51626
	Smad3	NM_016769.3	14.24	Endogenous	161.99	185.51	182.28	143.94	161.22	202.86	199.95	213.18	210.59	228.59	228.59	0.791285	-0.337731	0.00131877	2.87983
	LOC100038847	NM_001164727.1	18.45	Endogenous	591.44	692.7	697.13	642.2	764.04	689.72	790.77	877.54	888.03	1069.91	1069.91	0.784878	-0.34946	0.0277051	1.55744
	Hpgds	NM_019455.4	19.57	Endogenous	356	302.95	307	304.49	294.4	340.8	313.47	418.08	420.58	504.43	504.43	0.783454	-0.352079	0.0402993	1.3947
	Zfp691	NM_001145935.1	18.97	Endogenous	184.59	124.24	147.1	141.17	210.29	186.63	206.4	212.14	228.38	199.88	228.38	0.781272	-0.356103	0.0297841	1.52602
	Plxdc2	NM_026162.5	17.67	Endogenous	1469.19	1072.23	1368.69	1317.62	1359.85	1582.3	1424.17	1803.73	1866.23	1893.41	1893.41	0.768693	-0.37952	0.00773778	2.11138
	Sall1	NM_021390.3	17.33	Endogenous	1032.2	1102.87	1032.91	1032.51	1107.51	1314.53	1198.41	1250.6	1499.62	1648.11	1648.11	0.768021	-0.380782	0.00565373	2.24767
	B4galt4	NM_019804.3	16.18	Endogenous	156.34	141.26	169.49	174.39	168.23	194.74	203.82	213.69	204.06	242.04	242.04	0.765068	-0.38634	0.00116403	2.93403
	Eng	NM_001146350.1	17.5	Endogenous	120.55	93.61	131.11	116.26	126.17	162.29	170.28	158.33	151.27	135.92	170.28	0.755311	-0.404857	0.00236775	2.62566
	Npnt	NM_001029836.1	21.36	Endogenous	77.23	88.5	79.95	85.81	70.1	89.26	89.01	101.93	137.03	115.93	137.03	0.753226	-0.408845	0.0257861	1.58861
	P2ry12	NM_027571.3	21.58	Endogenous	1834.6	1884.07	2136.17	2267.09	2432.31	2361.28	2141.41	3161.95	3200.35	3180.28	3200.35	0.751444	-0.412262	0.0262491	1.58089
	Gal3st4	NM_001033416.2	21.88	Endogenous	84.76	59.57	70.35	113.49	98.13	113.6	99.33	121.59	109.74	124.29	124.29	0.749802	-0.415418	0.0276137	1.55888
	Olfml3	NM_133859.2	18.39	Endogenous	1263.88	1024.58	1064.89	1046.35	1275.74	1517.39	1261.62	1610.21	1495.47	1702.26	1702.26	0.748053	-0.418788	0.00322789	2.49108
	Tspan4	NM_053082.2	23.15	Endogenous	52.74	57.87	95.94	66.43	91.12	105.49	103.2	101.93	97.88	79.95	105.49	0.745419	-0.423876	0.0362758	1.44038
	Nav2	NM_175272.3	23.82	Endogenous	84.76	62.97	47.97	77.51	77.1	81.14	81.27	84.34	106.18	117.75	117.75	0.744264	-0.426114	0.042379	1.37285
	Pycard	NM_023258.4	23.05	Endogenous	39.56	27.23	19.19	35.99	28.04	40.57	36.12	37.25	43.3	45.43	45.43	0.740169	-0.434074	0.0295662	1.52921
	Slc2a5	NM_019741.3	19.45	Endogenous	435.11	422.09	399.73	373.7	385.52	446.29	525.03	612.63	573.63	607.64	612.63	0.72911	-0.455791	0.00188046	2.72574
	ENSMUSG079376	NM_001205306.1	25.79	Endogenous	363.53	418.68	402.93	351.55	483.66	381.38	468.27	584.68	624.65	717.03	717.03	0.727789	-0.458408	0.0445001	1.35164
	Myo1b	NM_010863.2	23.47	Endogenous	71.58	108.93	73.55	99.65	84.11	154.17	110.94	119.52	107.96	119.2	154.17	0.715638	-0.482699	0.0135183	1.86908
	P2ry13	NM_028808.3	26.34	Endogenous	427.57	411.87	514.86	398.61	462.63	470.63	463.11	735.77	662.61	780.99	780.99	0.711681	-0.490698	0.0325686	1.4872
	Slc7a8	NM_016972.2	20.96	Endogenous	271.24	222.96	223.85	193.77	259.35	348.92	286.38	339.94	323.89	365.24	365.24	0.703672	-0.507026	0.000925264	3.03373
	Smad	NM_008539.3	30.07	Endogenous	90.41	59.57	70.35	60.9	63.09	146.06	91.59	85.89	84.24	96.67	146.06	0.682565	-0.550961	0.0372559	1.4288
	Ccr5	NM_009917.5	24.51	Endogenous	233.56	234.87	214.26	226.99	329.45	381.38	312.18	346.15	359.48	429.2	429.2	0.677716	-0.561246	0.00322547	2.49141
	Ecscr	NM_001033141.1	24.58	Endogenous	246.75	187.22	201.47	240.83	273.37	284	304.44	362.19	376.09	383.77	383.77	0.672112	-0.573228	0.00229402	2.6394
	Kcnd1	NM_008423.1	25.74	Endogenous	47.09	62.97	44.77	71.97	63.09	97.37	100.62	77.61	80.08	79.23	100.62	0.666552	-0.585211	0.00372029	2.42942
	Ptprm	NM_008984.2	22.49	Endogenous	92.3	78.29	79.95	88.58	84.11	121.72	135.45	135.05	121.01	130.1	135.45	0.657874	-0.604117	4.77739e-06	5.32081
	Serpinf1	NM_011340.3	29.21	Endogenous	65.93	54.46	63.96	52.59	98.13	89.26	110.94	123.66	103.81	100.3	123.66	0.634638	-0.655993	0.00480499	2.31831
	IL6ST	NM_010560.2	33.42	Endogenous	129.97	98.71	83.14	80.28	133.18	194.74	103.2	179.54	173.22	198.06	198.06	0.618879	-0.69227	0.0138766	1.85772
	Olfml2b	NM_177068.4	35.45	Endogenous	39.56	34.04	63.96	47.06	21.03	48.69	64.5	72.44	81.27	70.5	81.27	0.609514	-0.714269	0.0185107	1.73258
	Ccnd1	NM_007631.1	30.24	Endogenous	65.93	57.87	47.97	49.83	56.08	105.49	78.69	94.17	72.37	107.57	107.57	0.605905	-0.722838	0.00159453	2.79737
	Tlr5	NM_016928.2	33.49	Endogenous	15.07	15.32	22.39	19.38	14.02	24.34	25.8	29.49	37.97	31.25	37.97	0.578972	-0.788434	0.00238429	2.62264
	Snn	NM_009223.3	46.05	Endogenous	3.77	42.55	35.18	41.52	49.07	89.26	42.57	53.81	67.63	61.78	89.26	0.546231	-0.872418	0.0333964	1.4763
	Csmd3	NM_001081391.2	40.54	Endogenous	37.67	61.27	54.36	60.9	56.08	137.94	90.3	121.08	111.52	102.85	137.94	0.479483	-1.06045	0.000208111	3.6817
	Upk1b	NM_178924.4	41.69	Endogenous	82.88	78.29	67.16	66.43	91.12	154.17	163.83	174.37	151.86	205.7	205.7	0.454014	-1.13919	2.69221e-05	4.56989
	Khdrbs3	NM_010158.2	46.58	Endogenous	33.9	45.95	25.58	27.68	28.04	81.14	72.24	87.44	81.27	79.95	87.44	0.400831	-1.31893	4.46363e-06	5.35031
	Gp9	NM_018762.1	60.15	Endogenous	3.77	8.51	6.4	13.84	7.01	32.46	23.22	19.66	20.17	14.54	32.46	0.3592	-1.47714	0.00321399	2.49296
	Gpr165	NM_029536.3	66.11	Endogenous	30.14	17.02	25.58	19.38	42.06	97.37	99.33	99.34	93.73	138.1	138.1	0.254191	-1.97601	2.95765e-05	4.52905
	Grn	NM_008175.3	104.61	Endogenous	1.88	5.11	9.59	13.84	21.03	1817.62	1706.68	1481.37	1722.08	1609.22	1817.62	0.00617131	-7.34021	2.16569e-09	8.6644
Not significant	5430435G22Rik	NM_145509.2	90.3	Endogenous	1.88	5.11	3.2	8.3	21.03	24.34	5.16	5.69	7.12	3.63	24.34	0.860253	-0.217168	0.809646	0.0917048
	9030625A04Rik	NM_172488.2	23.43	Endogenous	122.43	85.1	127.91	110.72	189.26	105.49	98.04	125.73	148.89	130.1	189.26	1.04467	0.0630461	0.787055	0.103995
	A430107D22Rik	NM_178785.3	11.24	Endogenous	421.92	348.9	415.72	373.7	427.58	332.69	411.51	355.98	317.96	331.8	427.58	1.13594	0.183882	0.0686411	1.16342
	Abca1	NM_013454.3	22.42	Endogenous	201.54	134.45	134.31	149.48	224.31	146.06	135.45	139.7	119.83	128.29	224.31	1.2611	0.334679	0.10491	0.979184
	Abcb5	NM_029961.2	102.51	Endogenous	5.65	8.51	6.4	8.3	35.05	16.23	3.87	4.14	4.15	2.91	35.05	2.04185	1.02988	0.318271	0.497203
	Abcc3	NM_029600.3	11.94	Endogenous	267.47	234.87	207.86	215.91	259.35	186.63	227.04	239.05	240.25	279.11	279.11	1.01142	0.0163759	0.890702	0.0502674
	Abhd12	NM_024465.3	9.18	Endogenous	1220.56	999.05	978.55	996.52	1107.51	1087.32	990.72	1168.33	1158.53	1244.35	1244.35	0.938565	-0.091471	0.301499	0.520714
	Abhd6	NM_025341.3	38.9	Endogenous	16.95	5.11	19.19	19.38	28.04	24.34	12.9	12.42	13.05	15.99	28.04	1.12668	0.172082	0.655877	0.183177
	Abi1	NM_001077190.1	16.05	Endogenous	406.85	398.26	486.08	412.45	532.72	284	392.16	440.84	453.21	492.43	532.72	1.08422	0.11666	0.458656	0.338513
	Abi3	NM_001163464.1	12.37	Endogenous	1083.06	903.74	933.78	786.14	988.34	827.67	1096.5	1137.29	1004.89	1106.97	1137.29	0.907553	-0.139947	0.235367	0.628254
	Acp2	NM_007387.2	9.27	Endogenous	438.87	328.48	450.9	387.54	455.62	421.95	385.71	426.87	423.55	437.19	455.62	0.98384	-0.0235047	0.799061	0.0974201
	Acvr1	NM_007394.3	30.07	Endogenous	37.67	47.65	54.36	22.14	77.1	56.8	51.6	39.84	42.12	47.97	77.1	1.00248	0.00356706	0.990521	0.00413648
	ADAM10	NM_007399.3	15.51	Endogenous	310.79	275.72	380.55	376.46	476.65	446.29	412.8	377.72	409.31	428.83	476.65	0.877211	-0.189003	0.197905	0.703544
	ADAM17	NM_001277266.1	18.47	Endogenous	165.75	148.07	115.12	110.72	175.24	105.49	158.67	157.3	158.39	180.26	180.26	0.940522	-0.0884668	0.628893	0.201424
	Adamts16	NM_172053.2	46.34	Endogenous	22.6	15.32	25.58	5.54	35.05	16.23	24.51	31.56	45.08	40.34	45.08	0.659967	-0.599534	0.174597	0.757964
	Adap2	NM_172133.1	15.98	Endogenous	414.39	291.03	374.15	290.65	462.63	381.38	380.55	325.97	295.42	362.33	462.63	1.04995	0.0703244	0.6573	0.182236
	Adora3	NM_001174169.1	11.88	Endogenous	305.14	287.63	316.59	334.94	231.31	324.57	325.08	318.21	345.25	372.87	372.87	0.875224	-0.192276	0.0724595	1.1399
	Adrb1	NM_007419.2	26.23	Endogenous	259.93	243.38	243.04	152.25	154.21	194.74	243.81	148.5	124.57	160.99	259.93	1.20651	0.270836	0.284121	0.546497
	Agpat3	NM_053014.3	22	Endogenous	88.53	54.46	67.16	58.13	112.15	97.37	89.01	78.13	75.93	81.77	112.15	0.901045	-0.15033	0.487194	0.312298
	Ahcyl1	NM_145542.3	16.81	Endogenous	73.46	100.42	99.13	77.51	77.1	81.14	52.89	81.75	84.24	92.31	100.42	1.08995	0.124262	0.450718	0.346095
	Aif1	NM_019467.2	64.04	Endogenous	1.88	11.91	19.19	5.54	14.02	16.23	5.16	4.66	7.71	4.72	19.19	1.36538	0.449307	0.478479	0.320137
	Ang	NM_007447.2	9.15	Endogenous	156.34	132.75	147.1	149.48	154.21	170.4	127.71	132.46	136.44	141.01	170.4	1.045	0.0635012	0.479537	0.319178
	ANPEP	NM_008486.2	105.02	Endogenous	3.77	5.11	3.2	5.54	35.05	8.11	11.61	5.69	8.3	4	35.05	1.39671	0.482034	0.646422	0.189484
	ANXA5	NM_009673.2	26.94	Endogenous	39.56	32.34	38.37	41.52	42.06	48.69	25.8	23.28	29.07	21.08	48.69	1.31051	0.390124	0.118554	0.926083
	Ap3d1	NM_007460.1	20.13	Endogenous	216.61	154.88	211.06	191	238.32	210.97	241.23	141.77	146.52	154.45	241.23	1.13066	0.177161	0.365647	0.436939
	Apbb2	NM_009686.1	43.6	Endogenous	32.02	28.93	15.99	38.75	70.1	40.57	27.09	25.35	27.88	27.98	70.1	1.248	0.31962	0.456347	0.340705
	Arg1	NM_007482.3	105.48	Endogenous	1.88	1.7	6.4	2.77	21.03	8.11	5.16	2.59	3.56	2.18	21.03	1.56389	0.645138	0.541808	0.266155
	Arhgap12	NM_001039692.1	15.44	Endogenous	222.26	205.94	271.82	268.51	329.45	235.32	243.81	206.45	221.86	270.75	329.45	1.10167	0.139696	0.351365	0.454242
	Arhgap22	NM_153800.4	31.48	Endogenous	406.85	241.68	335.78	310.03	350.48	178.52	385.71	190.93	205.25	189.7	406.85	1.43014	0.516158	0.0710052	1.14871
	Asph	NM_001177849.1	17.76	Endogenous	664.9	548.03	671.55	656.04	806.1	803.32	581.79	774.58	902.27	935.44	935.44	0.837199	-0.256357	0.118323	0.926932
	Atf3	NM_007498.3	72.75	Endogenous	1463.54	1387.1	1573.35	495.49	301.41	503.09	580.5	396.34	169.66	407.39	1573.35	2.53813	1.34377	0.0509548	1.29282
	ATG12	NM_026217.1	25.33	Endogenous	28.25	32.34	57.56	55.36	28.04	40.57	34.83	45.53	39.74	43.25	57.56	0.988378	-0.0168655	0.946822	0.0237315
	ATG5	NM_053069.5	22.53	Endogenous	33.9	37.44	44.77	35.99	63.09	40.57	34.83	37.77	31.44	38.16	63.09	1.17738	0.235582	0.277355	0.556964
	ATG7	NM_028835.1	17.97	Endogenous	33.9	28.93	28.78	35.99	21.03	32.46	30.96	33.63	25.51	21.08	35.99	1.03474	0.0492678	0.783033	0.10622
	Atg8	NM_026160.4	18.98	Endogenous	152.57	129.35	140.71	102.42	119.16	121.72	138.03	91.58	91.95	92.67	152.57	1.202	0.265433	0.132618	0.877398
	Atp8a2	NM_015803.2	10.97	Endogenous	476.54	434	537.24	451.2	567.77	486.86	446.34	427.91	418.21	418.66	567.77	1.12228	0.166433	0.0969673	1.01337
	Axl	NM_009465.3	34.04	Endogenous	15.07	22.13	22.39	11.07	35.05	24.34	20.64	11.9	27.29	22.17	35.05	0.994076	-0.00857251	0.979878	0.00882798
	B2M	NM_009735.3	9.1	Endogenous	2047.45	2020.22	2312.06	2228.33	2411.28	1923.1	1873.09	1942.91	1967.07	2292.45	2411.28	1.10209	0.140237	0.0907019	1.04238
	B930046C15Rik	AK047289.1	20.92	Endogenous	947.44	1116.48	1403.86	1619.35	1997.72	1639.1	1532.53	1787.69	1765.97	1824.36	1997.72	0.828671	-0.271128	0.168253	0.774038
	Bach1	NM_007520.2	11.21	Endogenous	148.8	144.67	131.11	152.25	196.27	162.29	172.86	164.02	168.47	171.17	196.27	0.921663	-0.117689	0.274315	0.56175
	Bach2	NM_007521.3	30.11	Endogenous	60.27	54.46	92.74	83.04	105.14	105.49	70.95	39.84	64.07	60.33	105.49	1.16135	0.215808	0.465823	0.331779
	Basp1	NM_027395.2	16.5	Endogenous	644.18	496.97	524.45	653.27	700.95	754.64	584.37	711.97	708.88	864.21	864.21	0.833268	-0.263148	0.0782368	1.10659
	Bco2	NM_133217.3	6.78	Endogenous	188.36	173.6	217.45	182.7	196.27	186.63	210.27	194.55	193.39	205.33	217.45	0.967894	-0.0470784	0.479585	0.319134
	Beclin	NM_019584.3	17.54	Endogenous	69.69	107.22	102.33	63.67	98.13	105.49	95.46	72.96	91.35	99.58	107.22	0.9488	-0.0758247	0.662991	0.178492
	Bin1	NM_001083334.1	13.17	Endogenous	830.66	714.82	741.9	669.88	700.95	551.78	813.99	892.03	784.22	836.59	892.03	0.943176	-0.0844018	0.515274	0.287962
	Blnk	NM_008528.4	9.44	Endogenous	354.11	306.35	291.01	298.96	287.39	259.66	294.12	258.19	277.03	312.18	354.11	1.09752	0.134244	0.123973	0.906673
	BMP6	NM_007556.2	69.76	Endogenous	13.19	15.32	19.19	13.84	42.06	8.11	14.19	6.73	12.46	4.72	42.06	2.24194	1.16475	0.079586	1.09916
	BMP7	NM_007557.2	122.6	Endogenous	5.65	8.51	6.4	13.84	7.01	48.69	7.74	3.1	7.71	2.18	48.69	0.596514	-0.745372	0.546543	0.262376
	C1qc	NM_007574.2	7.73	Endogenous	5895.6	4726.34	5445.97	4996.45	5194.07	5298.68	4553.72	5212.49	5067.16	4720.82	5895.6	1.05656	0.0793682	0.285852	0.543858
	C3	NM_009778.2	78.66	Endogenous	3.77	5.11	19.19	22.14	21.03	16.23	6.45	3.1	3.56	3.27	22.14	2.18461	1.12737	0.142511	0.846153
	C4a	NM_011413.2	48.25	Endogenous	7.53	13.62	12.79	13.84	28.04	8.11	14.19	8.28	11.27	8	28.04	1.52096	0.604985	0.19035	0.720448
	C5	NM_010406.1	127.15	Endogenous	1.88	3.4	3.2	13.84	28.04	8.11	1.29	2.07	1.78	2.91	28.04	3.11634	1.63985	0.219411	0.658742
	C5aR	NM_007577.3	18.34	Endogenous	141.27	161.69	207.86	166.09	210.29	202.86	149.64	131.42	138.22	146.82	210.29	1.15377	0.206351	0.238899	0.621786
	Camk2n1	NM_025451.2	54.35	Endogenous	11.3	10.21	9.59	30.45	35.05	16.23	14.19	11.38	18.98	9.45	35.05	1.37548	0.459936	0.389039	0.410006
	CAPG	NM_007599.3	49.94	Endogenous	18.84	25.53	44.77	16.61	49.07	8.11	20.64	22.77	26.1	19.26	49.07	1.59806	0.676321	0.154507	0.811053
	Capn3	NM_001109761.1	10.91	Endogenous	354.11	263.8	284.61	260.2	308.42	251.55	301.86	283.55	258.04	303.09	354.11	1.05225	0.0734773	0.493115	0.307052
	Carhsp1	NM_025821.2	39.56	Endogenous	18.84	27.23	19.19	16.61	35.05	8.11	24.51	12.94	16.02	15.99	35.05	1.50728	0.591951	0.107793	0.967408
	Casp1	NM_009807.2	23.21	Endogenous	109.25	73.18	102.33	85.81	84.11	40.57	105.78	81.23	78.9	87.58	109.25	1.15383	0.206436	0.360553	0.443031
	cathepsin	NM_001038492.2	40.42	Endogenous	37.67	40.85	31.98	30.45	77.1	24.34	29.67	38.29	29.07	30.53	77.1	1.43548	0.521537	0.174241	0.758848
	Cbr1	NM_007620.2	24.64	Endogenous	35.79	62.97	63.96	60.9	84.11	40.57	49.02	63.64	47.46	58.15	84.11	1.18888	0.249605	0.293667	0.532146
	Ccl5	NM_013653.1	141.09	Endogenous	1.88	86.8	108.73	13.84	7.01	8.11	45.15	3.62	2.37	1.45	108.73	3.59572	1.84628	0.224518	0.64875
	Ccl6	NM_009139.2	19.01	Endogenous	33.9	44.25	44.77	35.99	49.07	48.69	30.96	35.7	28.47	35.62	49.07	1.15905	0.212943	0.241334	0.617381
	CCL7	NM_013654.2	67.12	Endogenous	5.65	6.81	9.59	19.38	7.01	16.23	5.16	5.17	3.56	2.91	19.38	1.46655	0.552422	0.404609	0.392965
	Ccrl2	NM_017466.4	61.62	Endogenous	75.34	68.08	118.32	27.68	28.04	56.8	43.86	28.98	19.58	30.53	118.32	1.76612	0.820583	0.16653	0.778508
	Cd14	NM_009841.3	15.35	Endogenous	295.72	294.44	338.97	196.54	238.32	324.57	265.74	282.51	266.94	244.22	338.97	0.985556	-0.02099	0.890993	0.0501256
	Cd163	NM_053094.2	92.51	Endogenous	1.88	3.4	6.4	11.07	28.04	8.11	10.32	3.1	4.75	5.09	28.04	1.61906	0.695159	0.451866	0.34499
	Cd200r4	NM_021325.3	27.21	Endogenous	32.02	37.44	54.36	38.75	42.06	64.91	34.83	33.11	28.47	45.79	64.91	0.988026	-0.0173795	0.948986	0.0227404
	Cd200r4	NM_207244.2	58.63	Endogenous	11.3	5.11	6.4	11.07	21.03	8.11	5.16	8.28	5.93	3.63	21.03	1.76503	0.819691	0.143496	0.843161
	Cd300lb	NM_199221.2	90.93	Endogenous	3.77	1.7	9.59	16.61	21.03	32.46	9.03	5.17	4.75	3.63	32.46	0.957485	-0.0626775	0.944969	0.0245825
	Cd36	NM_007643.3	85.19	Endogenous	5.65	8.51	15.99	11.07	35.05	24.34	7.74	3.62	5.34	3.63	35.05	1.70741	0.771809	0.362237	0.441007
	Cd5l	NM_009690.2	60.14	Endogenous	7.53	8.51	12.79	5.54	21.03	8.11	6.45	3.1	7.12	4.72	21.03	1.87797	0.909171	0.111462	0.952873
	Cd69	NM_001033122.3	80.84	Endogenous	7.53	20.42	31.98	5.54	21.03	8.11	6.45	4.14	5.93	5.45	31.98	2.87566	1.5239	0.050457	1.29708
	Cd83	NM_009856.2	17.64	Endogenous	71.58	52.76	83.14	102.42	98.13	73.03	78.69	72.44	81.27	84.31	102.42	1.04693	0.0661632	0.705791	0.151324
	Cd86	NM_019388.3	17.14	Endogenous	340.93	331.88	402.93	362.62	497.68	308.35	307.02	321.84	293.64	373.59	497.68	1.20668	0.271039	0.0812951	1.08994
	Cdkn1a	NM_007669.4	27.72	Endogenous	22.6	17.02	35.18	30.45	21.03	24.34	25.8	17.59	15.42	18.53	35.18	1.24194	0.31259	0.238992	0.621617
	Cfb	NM_008198.2	102.11	Endogenous	3.77	3.4	6.4	2.77	21.03	16.23	3.87	4.14	1.19	2.18	21.03	1.3535	0.43669	0.66882	0.174691
	Cfh	NM_009888.3	98.92	Endogenous	3.77	6.81	3.2	5.54	7.01	24.34	5.16	4.14	3.56	1.82	24.34	0.674782	-0.567506	0.566077	0.247125
	Cfp	NM_008823.3	66.06	Endogenous	13.19	8.51	31.98	19.38	35.05	24.34	16.77	3.62	6.53	6.9	35.05	1.85884	0.894401	0.16092	0.79339
	Ch25h	NM_009890.1	108.82	Endogenous	9.42	1.7	6.4	11.07	42.06	16.23	5.16	4.66	5.93	5.09	42.06	1.90585	0.930437	0.396456	0.401805
	Chi3l3	NM_009892.1	67.75	Endogenous	9.42	37.44	76.75	44.29	49.07	56.8	41.28	12.94	14.24	5.45	76.75	1.65993	0.731126	0.270514	0.56781
	Chn2	NM_001163640.1	31.4	Endogenous	88.53	73.18	111.93	91.35	196.27	113.6	89.01	103.48	99.66	103.57	196.27	1.10198	0.140097	0.652999	0.185088
	Chst7	NM_021715.1	17.63	Endogenous	188.36	134.45	137.51	166.09	154.21	235.32	157.38	153.16	160.17	182.8	235.32	0.878256	-0.187287	0.268556	0.570966
	Ckb	NM_021273.4	11.88	Endogenous	751.55	682.49	773.88	606.22	609.83	665.38	697.89	847.53	826.93	794.8	847.53	0.893397	-0.162627	0.141342	0.849729
	Clic4	NM_013885.2	59.86	Endogenous	7.53	20.42	6.4	16.61	35.05	8.11	19.35	8.28	12.46	11.99	35.05	1.42897	0.514981	0.381786	0.41818
	Clstn1	NM_023051.4	19.95	Endogenous	90.41	97.01	99.13	58.13	98.13	56.8	89.01	97.27	89.57	111.57	111.57	0.996826	-0.00458655	0.981631	0.00805157
	Cmklr1	NM_008153.3	17.55	Endogenous	563.19	442.51	530.85	445.67	602.82	519.32	620.49	379.79	403.97	413.93	620.49	1.1059	0.14522	0.39625	0.40203
	Cox2	NM_011198.3	129.96	Endogenous	1.88	1.7	3.2	5.54	14.02	24.34	3.87	1.55	1.19	1	24.34	0.824413	-0.278561	0.83026	0.0807856
	Crybb1	NM_023695.2	22.01	Endogenous	395.55	306.35	354.96	265.74	434.59	486.86	375.39	290.79	244.4	326.35	486.86	1.01938	0.0276862	0.899678	0.0459129
	Cryl1	NM_030004.3	25.57	Endogenous	88.53	62.97	83.14	77.51	140.19	73.03	73.53	117.97	96.1	95.58	140.19	0.991517	-0.0122905	0.961601	0.0170051
	Csf3r	NM_007782.2	15.82	Endogenous	371.06	284.23	300.6	368.16	420.57	275.89	415.38	312.52	294.23	364.87	420.57	1.04915	0.0692201	0.659282	0.180929
	Cst3	NM_009976.3	9.4	Endogenous	30785.2	23555.1	26820.5	27246.5	28486.8	24627.1	23021.4	28823.9	26178.8	24819.3	30785.2	1.07393	0.102896	0.252245	0.598177
	Cst7	NM_009977.3	17.43	Endogenous	67.81	59.57	108.73	74.74	98.13	89.26	95.46	93.65	84.83	81.77	108.73	0.919118	-0.121678	0.477326	0.321185
	Ctsf	NM_019861.1	11.47	Endogenous	416.27	321.67	428.51	379.23	511.7	397.6	408.93	415.49	410.5	397.94	511.7	1.01326	0.0190017	0.86811	0.0614254
	Ctsh	NM_001312649.1	9.42	Endogenous	357.88	260.4	303.8	346.01	343.47	308.35	345.72	353.92	304.91	326.71	357.88	0.982892	-0.0248948	0.790696	0.10199
	Ctss	NM_021281.2	8.52	Endogenous	5972.82	5405.42	6063.15	6103.69	6673.08	5071.48	5145.83	5816.32	5847.23	5464.37	6673.08	1.10506	0.144127	0.0571016	1.24335
	Cttnbp2nl	NM_001163332.1	8.51	Endogenous	663.02	624.62	703.53	614.52	609.83	722.18	606.3	661.78	742.69	755.19	755.19	0.921844	-0.117406	0.13792	0.860372
	Cux1	NM_009986.3	11.4	Endogenous	427.57	384.64	441.31	417.99	364.5	494.98	350.88	374.61	363.64	369.23	494.98	1.04232	0.0598016	0.595983	0.224766
	Cxcl10	NM_021274.1	96.67	Endogenous	9.42	1.7	3.2	19.38	14.02	40.57	10.32	6.73	7.71	4.72	40.57	0.681228	-0.553791	0.566571	0.246745
	Cxcl2	NM_009140.2	102.31	Endogenous	9.42	6.81	6.4	8.3	35.05	40.57	10.32	4.66	4.15	4.36	40.57	1.02997	0.042605	0.966729	0.0146953
	Cxcr4	NM_009911.3	91.44	Endogenous	9.42	15.32	57.56	27.68	21.03	8.11	16.77	5.69	6.53	5.81	57.56	3.05313	1.61029	0.0762996	1.11748
	Cxxc5	NM_133687.2	13.18	Endogenous	344.69	294.44	310.19	282.35	315.43	348.92	267.03	390.13	374.91	383.41	390.13	0.876842	-0.189611	0.11943	0.922887
	Cybb	NM_007807.2	45.45	Endogenous	11.3	27.23	31.98	35.99	28.04	24.34	28.38	6.21	11.27	16.72	35.99	1.54786	0.630275	0.142353	0.846633
	Cysltr1	NM_021476.4	10.13	Endogenous	82.88	100.42	95.94	105.19	119.16	89.26	99.33	102.97	109.74	105.39	119.16	0.993882	-0.00885372	0.930194	0.0314267
	Dab2	NM_023118.2	65.21	Endogenous	15.07	6.81	6.4	2.77	14.02	24.34	14.19	5.17	5.93	6.54	24.34	0.802386	-0.317632	0.624223	0.20466
	Dagla	NM_198114.2	18.27	Endogenous	97.95	86.8	115.12	69.2	105.14	129.83	91.59	84.86	86.01	86.49	129.83	0.990455	-0.0138368	0.939533	0.027088
	Dkk1	NM_010051.3	81.13	Endogenous	7.53	3.4	9.59	16.61	28.04	8.11	10.32	3.1	4.75	3.63	28.04	2.17887	1.12358	0.158691	0.799448
	Dst	NM_133833.2	19.18	Endogenous	525.52	529.31	617.19	429.06	581.79	600.46	553.41	359.09	369.57	424.84	617.19	1.16274	0.217528	0.23476	0.629375
	Ebf3	NM_001113414.1	34.61	Endogenous	22.6	39.15	28.78	33.22	49.07	16.23	24.51	33.63	32.03	53.42	53.42	1.08134	0.112822	0.7433	0.128836
	Efnb1	NM_010110.4	41.69	Endogenous	26.37	20.42	41.57	30.45	56.08	16.23	50.31	25.35	23.73	26.17	56.08	1.23344	0.302692	0.460664	0.336616
	Egr1	NM_007913.5	50.6	Endogenous	1469.19	1831.31	1458.23	489.96	518.71	900.69	821.73	651.43	447.87	882.02	1831.31	1.55718	0.638938	0.187591	0.726787
	Enpp2	NM_001136077.1	179.82	Endogenous	13.19	2595.49	1653.3	74.74	21.03	32.46	588.24	13.45	10.68	9.81	2595.49	6.65671	2.73481	0.211217	0.675272
	Entpd1	NM_009848.3	9.34	Endogenous	800.52	673.98	812.26	797.22	714.97	754.64	808.83	666.95	619.9	710.85	812.26	1.06677	0.0932494	0.300358	0.522361
	Epn2	NM_010148.2	32.88	Endogenous	35.79	39.15	19.19	30.45	56.08	24.34	47.73	54.33	48.05	57.06	57.06	0.780355	-0.357797	0.257878	0.588585
	Eps15l1	NM_001122832.1	17.16	Endogenous	80.99	83.4	60.76	77.51	112.15	105.49	100.62	86.41	83.05	98.12	112.15	0.875699	-0.191493	0.243096	0.614222
	Erbb2	NM_001003817.1	101.93	Endogenous	1.88	6.81	3.2	8.3	28.04	24.34	5.16	2.59	7.12	3.63	28.04	1.12582	0.170972	0.866615	0.0621737
	Erf	NM_010155.3	29.65	Endogenous	15.07	32.34	41.57	27.68	21.03	40.57	21.93	25.35	30.25	26.17	41.57	0.954391	-0.0673475	0.81972	0.0863344
	Errfi1	NM_133753.1	17.46	Endogenous	47.09	51.06	60.76	52.59	77.1	73.03	47.73	54.33	56.35	61.42	77.1	0.985454	-0.0211399	0.903451	0.0440956
	Etl4	NM_178059.5	60.1	Endogenous	11.3	3.4	19.19	19.38	21.03	8.11	14.19	9.31	2.97	4.72	21.03	1.89059	0.918833	0.106953	0.970808
	Etv5	NM_023794.2	18.32	Endogenous	190.24	204.23	265.42	213.14	224.31	194.74	201.24	276.3	317.37	267.11	317.37	0.87315	-0.195699	0.265829	0.575398
	Exoc1	NM_027270.1	58.51	Endogenous	3.77	6.81	22.39	24.91	21.03	32.46	12.9	8.8	13.64	9.81	32.46	1.01675	0.0239656	0.967271	0.0144519
	Extl3	NM_018788.3	13.61	Endogenous	295.72	245.08	303.8	199.3	301.41	275.89	274.77	233.36	245.59	227.14	303.8	1.07047	0.098241	0.461725	0.335616
	Eya4	NM_010167.4	24.41	Endogenous	71.58	62.97	44.77	63.67	56.08	48.69	28.38	70.89	73.56	57.42	73.56	1.07217	0.100528	0.678411	0.168507
	F11r	NM_172647.2	13.69	Endogenous	540.59	510.59	546.84	448.43	651.89	559.89	541.8	608.49	618.71	728.29	728.29	0.882624	-0.180129	0.160428	0.794721
	Fabp3	NM_010174.1	78.39	Endogenous	3.77	10.21	19.19	8.3	21.03	24.34	5.16	6.21	2.97	2.54	24.34	1.51625	0.600512	0.440383	0.356169
	Fabp5	NM_010634.2	59.21	Endogenous	20.72	13.62	38.37	16.61	42.06	16.23	20.64	10.35	16.61	4	42.06	1.9369	0.95375	0.0867541	1.06171
	Fads1	NM_146094.2	5.3	Endogenous	131.85	137.86	131.11	141.17	126.17	146.06	129	126.25	124.57	134.47	146.06	1.01183	0.0169627	0.747938	0.126134
	Fcgr1	NM_010186.5	14.3	Endogenous	463.36	388.05	582.01	473.35	574.78	421.95	516	568.13	577.78	584.01	584.01	0.930162	-0.104447	0.456165	0.340878
	Fcgrt	NM_010189.3	17.84	Endogenous	52.74	68.08	57.56	63.67	91.12	81.14	63.21	69.85	85.42	81.41	91.12	0.874393	-0.193646	0.257255	0.589636
	Fcrls	NM_030707.3	12.06	Endogenous	1262	958.2	1077.68	1032.51	1331.81	1209.04	915.9	1117.11	1085.57	1236.35	1331.81	1.01765	0.0252481	0.833642	0.0790202
	Fer1l3	NM_001099634.1	111.27	Endogenous	5.65	20.42	3.2	11.07	21.03	48.69	6.45	2.07	5.93	4	48.69	0.91406	-0.129639	0.907124	0.0423332
	Fgd2	NM_001159538.1	19.17	Endogenous	246.75	161.69	236.64	193.77	210.29	137.94	245.1	269.58	240.25	238.77	269.58	0.927097	-0.109208	0.564057	0.248677
	Fgfr1	NM_001079908.1	62.5	Endogenous	15.07	11.91	19.19	8.3	35.05	24.34	15.48	5.17	8.3	6.18	35.05	1.5053	0.590048	0.336274	0.473306
	Fgr	NM_010208.4	72.84	Endogenous	9.42	13.62	51.17	24.91	49.07	48.69	12.9	11.38	13.05	10.9	51.17	1.52899	0.612582	0.395255	0.403123
	Fizz1	NM_020509.3	97,42	Endogenous	5.65	6.81	15.99	16.61	42.06	32.46	12.9	1	2.97	3.27	42.06	1.65627	0.727941	0.455232	0.341768
	Flot1	NM_008027.2	19.89	Endogenous	64.04	45.95	63.96	47.06	63.09	89.26	54.18	71.4	69.41	65.42	89.26	0.81248	-0.299595	0.100808	0.996503
	Fos	NM_010234.2	48.33	Endogenous	2571.08	2498.47	2657.43	968.84	771.05	1420.01	1874.38	1135.74	695.24	1206.55	2657.43	1.4951	0.580244	0.211538	0.674611
	Fosb	NM_008036.2	67.42	Endogenous	875.86	781.2	732.31	243.59	168.23	275.89	357.33	296.48	110.93	263.48	875.86	2.14797	1.10297	0.0852524	1.06929
	Frmd4a	NM_001177843.1	20.08	Endogenous	139.38	125.94	131.11	146.71	224.31	178.52	153.51	129.87	138.22	134.47	224.31	1.04473	0.0631335	0.752138	0.123703
	Frmd4b	NM_145148.2	13.8	Endogenous	186.47	158.28	233.44	174.39	182.25	235.32	181.89	188.86	166.1	210.78	235.32	0.951045	-0.072414	0.595754	0.224933
	Fscn1	NM_007984.2	10.48	Endogenous	661.14	542.92	540.44	517.64	581.79	592.35	697.89	680.41	596.77	655.24	697.89	0.882479	-0.180366	0.0519288	1.28459
	Fxyd5	NM_008761.3	60.24	Endogenous	9.42	25.53	35.18	8.3	21.03	24.34	29.67	9.31	7.12	6.9	35.18	1.28601	0.362902	0.543465	0.264829
	Gab1	NM_021356.2	13.74	Endogenous	180.82	125.94	163.09	177.16	154.21	121.72	150.93	132.98	135.25	157.36	180.82	1.14749	0.198475	0.11748	0.930036
	Ganc	NM_172672.2	26.39	Endogenous	24.49	23.83	28.78	35.99	49.07	32.46	23.22	26.91	24.32	30.89	49.07	1.17678	0.234842	0.360544	0.443041
	Garnl3	NM_178888.4	19.68	Endogenous	58.39	54.46	60.76	44.29	77.1	73.03	63.21	82.27	86.01	64.33	86.01	0.799783	-0.322319	0.0691609	1.16014
	Gas6	NM_019521.2	28.28	Endogenous	165.75	136.16	131.11	132.87	252.34	137.94	168.99	225.6	265.16	208.97	265.16	0.812817	-0.298998	0.272095	0.56528
	Gas7	NM_001109657.2	65.3	Endogenous	7.53	25.53	9.59	19.38	7.01	8.11	14.19	5.17	6.53	3.63	25.53	1.83471	0.875549	0.165196	0.782002
	Gbgt1	NM_139197.2	18.03	Endogenous	214.73	180.41	185.48	168.85	210.29	267.77	140.61	170.75	175.59	197.34	267.77	1.00809	0.0116212	0.948508	0.0229588
	Gm10790	NR_033545.1	16.46	Endogenous	210.96	205.94	207.86	174.39	238.32	194.74	218.01	260.26	283.55	284.19	284.19	0.836164	-0.258143	0.0843774	1.07377
	Gmfb	NM_022023.1	25.67	Endogenous	97.95	97.01	105.53	88.58	168.23	64.91	107.07	110.73	115.68	139.19	168.23	1.03668	0.0519747	0.839075	0.0761995
	Gnaq	NM_008139.5	16.67	Endogenous	129.97	124.24	140.71	116.26	168.23	121.72	89.01	106.07	125.76	123.93	168.23	1.19933	0.262232	0.0832771	1.07947
	Gnas	NM_010309.3	17.8	Endogenous	190.24	272.31	223.85	152.25	196.27	146.06	203.82	213.69	197.54	195.88	272.31	1.08143	0.112943	0.519545	0.284377
	Golga3	NM_008146.3	28.87	Endogenous	80.99	51.06	99.13	71.97	91.12	40.57	67.08	42.95	61.1	67.23	99.13	1.41351	0.499281	0.0530586	1.27524
	Gpm6a	NM_153581.5	86.43	Endogenous	1.88	45.95	47.97	19.38	14.02	40.57	16.77	4.14	11.86	3.27	47.97	1.68646	0.754001	0.380756	0.419353
	Gpm6b	NM_023122.2	73.35	Endogenous	15.07	13.62	35.18	13.84	7.01	16.23	10.32	5.17	4.75	4	35.18	2.0934	1.06585	0.133887	0.873261
	Gpr120	NM_181748.2	85.56	Endogenous	7.53	5.11	6.4	19.38	35.05	16.23	5.16	7.24	7.12	4.36	35.05	1.83171	0.873193	0.304214	0.516821
	Gpr34	NM_011823.4	18.47	Endogenous	2196.25	2081.49	2401.6	2422.1	2768.77	2612.83	2327.17	2962.75	3314.24	3591.67	3591.67	0.801572	-0.319096	0.0515676	1.28762
	Gpr37l1	NM_134438.3	66.4	Endogenous	11.3	13.62	25.58	19.38	42.06	8.11	12.9	8.8	11.86	7.27	42.06	2.28729	1.19364	0.055019	1.25949
	Gpr40	NM_194057.2	105.78	Endogenous	3.77	1.7	25.58	8.3	28.04	8.11	5.16	4.66	2.97	2.54	28.04	2.875	1.52356	0.158188	0.800828
	Gpr56	NM_018882.3	27.4	Endogenous	184.59	173.6	169.49	132.87	224.31	348.92	214.14	215.76	214.15	200.24	348.92	0.741579	-0.431327	0.0848123	1.07154
	GPR65	NM_008152.2	59.07	Endogenous	18.84	34.04	67.16	24.91	49.07	73.03	32.25	16.04	24.32	14.54	73.03	1.21126	0.276511	0.637734	0.195361
	Gpr84	NM_030720.1	23.85	Endogenous	116.78	131.05	143.9	119.03	196.27	137.94	86.43	183.68	175.59	172.99	196.27	0.934446	-0.0978165	0.679692	0.167688
	Gpx3	NM_001083929.1	111.82	Endogenous	1.88	6.81	3.2	2.77	21.03	8.11	3.87	1.55	1.78	2.18	21.03	2.04059	1.02899	0.363331	0.439697
	Grm1	NM_001114333.2	98.43	Endogenous	3.77	8.51	3.2	2.77	21.03	16.23	3.87	3.1	2.97	1.82	21.03	1.40336	0.488883	0.619217	0.208157
	H2-oa	NM_008206.2	46.13	Endogenous	22.6	25.53	22.39	19.38	49.07	40.57	18.06	24.84	17.2	10.18	49.07	1.25368	0.326165	0.473054	0.325089
	Hexb	NM_010422.2	14.03	Endogenous	11928.7	10024.5	12158.3	11324.4	12960.6	11416.9	12393.1	14705.6	14652.8	15717.9	15717.9	0.847724	-0.238334	0.056174	1.25046
	Hist1h2ab	NM_175660.2	38.78	Endogenous	261.82	316.56	425.32	177.16	259.35	275.89	206.4	115.9	180.33	143.55	425.32	1.56193	0.643331	0.0689242	1.16163
	Hmgn1	NM_008251.3	30.52	Endogenous	37.67	57.87	51.17	47.06	35.05	89.26	49.02	45.53	47.46	40.7	89.26	0.841343	-0.249234	0.403697	0.393944
	Hmox1	NM_010442.2	56.61	Endogenous	77.23	56.16	102.33	74.74	21.03	121.72	141.9	37.77	30.25	48.7	141.9	0.871562	-0.198324	0.724978	0.139675
	Hspa1a	NM_010479.2	66.08	Endogenous	894.7	173.6	1055.3	907.94	525.72	787.09	1288.71	314.07	54.57	287.1	1288.71	1.30229	0.381052	0.561437	0.250699
	Htatip2	NM_001146050.1	47.19	Endogenous	13.19	10.21	12.79	19.38	7.01	32.46	12.9	12.42	17.2	11.63	32.46	0.722549	-0.468832	0.307231	0.512535
	Hvcn1	NM_001042489.1	17.6	Endogenous	124.32	139.56	131.11	171.62	98.13	89.26	123.84	132.98	129.91	133.74	171.62	1.09022	0.12462	0.470807	0.327157
	Icam1	NM_010493.2	16.77	Endogenous	47.09	56.16	67.16	52.59	49.07	56.8	55.47	77.61	69.41	68.69	77.61	0.829532	-0.26963	0.0753723	1.12279
	Ido	NM_008324.1	125.58	Endogenous	3.77	1.7	6.4	2.77	35.05	40.57	10.32	3.1	7.71	2.18	40.57	0.777865	-0.362409	0.773089	0.11177
	Ifi202b	NM_008327.2	135.86	Endogenous	1.88	1.7	12.79	13.84	42.06	8.11	2.58	2.07	4.75	1.82	42.06	3.73875	1.90256	0.193728	0.712808
	IFIT2	NM_008332.2	105.05	Endogenous	22.6	13.62	83.14	19.38	7.01	16.23	11.61	10.35	16.61	11.27	83.14	2.20599	1.14143	0.28215	0.54952
	Igf1	NM_001111274.1	80.05	Endogenous	3.77	1.7	6.4	8.3	21.03	16.23	6.45	6.21	4.15	2.91	21.03	1.14604	0.196653	0.805552	0.0939066
	Igf2	NM_001122736.1	97.74	Endogenous	3.77	42.55	22.39	16.61	7.01	16.23	14.19	2.07	3.56	1.45	42.55	2.46213	1.29991	0.185921	0.730671
	Igfbp5	NM_010518.2	112.48	Endogenous	1.88	3.4	12.79	8.3	35.05	8.11	5.16	1.55	8.9	2.91	35.05	2.30642	1.20566	0.292377	0.534057
	Il10ra	NM_008348.2	11.52	Endogenous	687.51	500.38	655.56	586.84	714.97	738.41	749.49	620.39	706.51	667.96	749.49	0.903094	-0.147052	0.174866	0.757294
	Il10rb	NM_008349.5	9.86	Endogenous	484.08	372.73	422.12	393.07	406.55	348.92	412.8	370.47	358.3	411.75	484.08	1.09269	0.127878	0.167109	0.777001
	Il18	NM_008360.1	17.77	Endogenous	111.13	85.1	92.74	107.96	140.19	121.72	108.36	79.68	92.54	93.04	140.19	1.08435	0.116825	0.504207	0.297391
	Il1a	NM_010554.4	34.33	Endogenous	297.61	292.74	287.81	149.48	91.12	170.4	166.41	198.17	167.28	198.79	297.61	1.24162	0.312222	0.350337	0.455514
	Il1b	NM_008361.3	66.36	Endogenous	24.49	10.21	9.59	30.45	35.05	48.69	10.32	10.87	11.27	14.17	48.69	1.1518	0.203896	0.757956	0.120356
	Il1rl2	NM_133193.3	25.06	Endogenous	24.49	28.93	31.98	27.68	49.07	32.46	47.73	49.15	38.56	38.16	49.15	0.786907	-0.345735	0.139604	0.855102
	Il21r	NM_021887.1	17.67	Endogenous	161.99	103.82	163.09	177.16	119.16	186.63	168.99	143.84	131.1	168.99	186.63	0.907035	-0.14077	0.414989	0.381963
	IL6	NM_031168.1	38.8	Endogenous	30.14	23.83	35.18	13.84	49.07	48.69	37.41	25.87	22.54	19.62	49.07	0.98657	-0.019507	0.959842	0.0178002
	Inpp4b	NM_001024617.2	14.02	Endogenous	480.31	403.36	482.88	420.75	336.46	373.26	323.79	423.25	423.55	486.62	486.62	1.04595	0.064807	0.641073	0.193092
	Inpp5d	NM_010566.2	16.93	Endogenous	736.48	655.25	793.07	584.07	939.28	576.12	793.35	634.36	608.04	627.26	939.28	1.1448	0.195093	0.226522	0.64489
	Irf8	NM_008320.3	15.48	Endogenous	299.49	272.31	268.62	376.46	238.32	259.66	246.39	325.97	316.18	346.7	376.46	0.973443	-0.0388315	0.801233	0.0962409
	Itga9	NM_001113514.1	22.55	Endogenous	82.88	122.54	99.13	110.72	133.18	186.63	123.84	123.66	110.34	114.11	186.63	0.832777	-0.263999	0.219129	0.6593
	Itgax	NM_021334.2	25.12	Endogenous	32.02	27.23	31.98	30.45	21.03	32.46	21.93	18.11	24.91	14.54	32.46	1.27477	0.350232	0.134831	0.87021
	Itgb5	NM_001145884.1	13.4	Endogenous	4045.92	3146.92	3744.7	3103.06	3834.22	3667.69	3403.03	2859.78	2855.69	2850.66	4045.92	1.14312	0.192979	0.118871	0.924923
	Jam2	NM_023844.4	20.07	Endogenous	82.88	69.78	105.53	80.28	77.1	105.49	73.53	111.76	98.47	124.65	124.65	0.808659	-0.306396	0.0953968	1.02047
	Jarid2	NM_021878.2	12.52	Endogenous	43.32	35.74	44.77	33.22	49.07	48.69	42.57	49.67	45.68	44.34	49.67	0.892488	-0.164096	0.161985	0.790526
	Jmy	NM_021310.3	17.57	Endogenous	30.14	28.93	47.97	41.52	28.04	32.46	36.12	33.11	33.81	37.8	47.97	1.01904	0.0272137	0.876626	0.0571857
	Jun	NM_010591.2	28.56	Endogenous	1973.99	1957.25	2059.43	1087.87	946.29	1136.01	1527.37	1307.52	1090.91	1412.25	2059.43	1.23954	0.3098	0.258944	0.586795
	Junb	NM_008416.3	33.41	Endogenous	1838.37	1788.76	2040.24	905.17	827.12	989.95	1108.11	1073.65	1129.46	1214.55	2040.24	1.34156	0.42391	0.180813	0.74277
	Kctd12	NM_177715.4	11.31	Endogenous	2216.97	2076.39	2193.74	1611.04	1780.42	1793.27	1830.52	1846.67	1820.55	2228.85	2228.85	1.03768	0.0533604	0.634047	0.197878
	Kitl	NM_013598.1	48.62	Endogenous	84.76	81.69	111.93	58.13	175.24	89.26	99.33	40.36	48.05	44.7	175.24	1.59077	0.669723	0.146386	0.8345
	Kl	NM_013823.1	129.36	Endogenous	5.65	91.91	47.97	2.77	28.04	24.34	16.77	1.55	1.78	2.18	91.91	3.7825	1.91934	0.166287	0.779141
	Klf12	NM_010636.3	34.74	Endogenous	33.9	34.04	12.79	24.91	49.07	48.69	34.83	19.66	35.59	34.89	49.07	0.890879	-0.166699	0.62854	0.201667
	Lair1	NM_001113474.1	17.42	Endogenous	391.78	422.09	537.24	434.59	504.69	681.61	407.64	512.76	500.67	542.22	681.61	0.865965	-0.20762	0.209324	0.67918
	Lamp2a	NM_001017959.1	10.61	Endogenous	647.95	616.11	812.26	661.58	750.02	657.26	602.43	740.95	771.17	776.63	812.26	0.982945	-0.024818	0.814426	0.0891484
	Laptm5	NM_010686.3	7.61	Endogenous	3737.02	2992.04	3501.66	3020.01	3133.26	2986.09	3178.57	3332.19	3131.53	3097.42	3737.02	1.04185	0.0591533	0.426511	0.37007
	Large	NM_010687.1	34.48	Endogenous	41.44	44.25	22.39	47.06	84.11	56.8	30.96	48.64	46.86	55.6	84.11	1.00163	0.00235365	0.994544	0.00237612
	Leprel1	NM_173379.2	29.16	Endogenous	205.31	194.02	233.44	188.23	343.47	300.23	201.24	154.19	155.42	166.81	343.47	1.1908	0.251929	0.375542	0.425341
	Lgals1	NM_008495.2	76.7	Endogenous	3.77	32.34	35.18	19.38	14.02	16.23	21.93	4.66	4.75	2.54	35.18	2.0892	1.06295	0.155783	0.80748
	Lgals3	NM_001145953.1	69.9	Endogenous	7.53	3.4	25.58	22.14	35.05	8.11	14.19	9.31	14.24	5.45	35.05	1.82651	0.86909	0.202231	0.694151
	Lgals3bp	NM_011150.2	17.83	Endogenous	150.69	127.65	175.88	91.35	168.23	146.06	152.22	122.11	148.3	121.38	175.88	1.03439	0.0487772	0.783556	0.10593
	Limk1	NM_010717.2	13.9	Endogenous	65.93	54.46	76.75	58.13	49.07	48.69	56.76	60.54	61.69	62.51	76.75	1.04876	0.0686862	0.617683	0.209234
	ll7r	NM_008372.3	27.45	Endogenous	47.09	40.85	35.18	30.45	77.1	56.8	67.08	55.36	52.2	50.88	77.1	0.817052	-0.291501	0.269626	0.569239
	Lmo2	NM_001142335.1	12.78	Endogenous	416.27	396.56	434.91	448.43	483.66	503.09	366.36	477.06	537.44	544.04	544.04	0.897792	-0.155547	0.198561	0.702107
	Lrp1	NM_008512.2	7.01	Endogenous	1363.71	1179.46	1269.55	1276.1	1317.79	1217.15	1246.14	1440.5	1461.66	1301.77	1461.66	0.960912	-0.0575242	0.399813	0.398143
	Lrp12	NM_172814.3	21.43	Endogenous	52.74	49.36	63.96	63.67	77.1	40.57	47.73	70.89	62.88	79.95	79.95	1.01593	0.0227955	0.915136	0.0385142
	Lrrc8a	NM_177725.4	21.23	Endogenous	160.1	154.88	188.67	124.57	161.22	251.55	174.15	132.98	160.76	150.09	251.55	0.907893	-0.139406	0.504831	0.296854
	Ltc4s	NM_008521.1	10.61	Endogenous	427.57	333.58	345.37	343.25	378.51	324.57	300.57	358.05	370.16	309.63	427.57	1.0994	0.136716	0.170085	0.769334
	Mafb	NM_010658.2	11.04	Endogenous	1989.06	1962.36	1995.47	1635.96	1759.39	1590.42	2106.58	1566.23	1627.76	1907.59	2106.58	1.06179	0.0864978	0.422649	0.37402
	Manba	NM_027288.3	57.65	Endogenous	37.67	32.34	31.98	22.14	70.1	105.49	34.83	32.08	36.19	32.71	105.49	0.804932	-0.313062	0.584199	0.233439
	Map2k1	NM_008927.3	15.25	Endogenous	161.99	127.65	143.9	124.57	133.18	97.37	157.38	160.4	141.18	167.17	167.17	0.95548	-0.065702	0.664149	0.177735
	Map3k7	NM_172688.2	16.36	Endogenous	129.97	119.14	102.33	107.96	105.14	154.17	143.19	98.31	125.76	148.28	154.17	0.842962	-0.246461	0.100256	0.998888
	Map3k8	NM_007746.2	30.66	Endogenous	20.72	35.74	31.98	44.29	35.05	48.69	25.8	21.21	21.36	31.62	48.69	1.12846	0.17436	0.565092	0.247881
	Mapk14	NM_011951.2	16.9	Endogenous	163.87	190.62	201.47	157.78	154.21	259.66	178.02	168.68	191.61	212.96	259.66	0.858566	-0.219999	0.165577	0.781
	Mapt	NM_001038609.2	100.73	Endogenous	3.77	8.51	3.2	27.68	21.03	8.11	15.48	2.07	1	1.09	27.68	2.31315	1.20986	0.233337	0.632016
	Marco	NM_010766.2	102.89	Endogenous	1.88	1.7	3.2	8.3	21.03	8.11	5.16	2.07	4.75	1.45	21.03	1.67642	0.74538	0.470192	0.327725
	Mcoln1	NM_053177.1	15.81	Endogenous	50.86	39.15	51.17	44.29	63.09	56.8	51.6	44.5	40.93	41.79	63.09	1.05492	0.0771321	0.622393	0.205936
	Mecp2	NM_010788.2	29.11	Endogenous	20.72	37.44	35.18	16.61	42.06	24.34	29.67	43.46	40.93	30.16	43.46	0.901815	-0.149096	0.605006	0.21824
	Mef2a	XM_976032.1	18.71	Endogenous	480.31	462.93	530.85	537.01	799.09	543.66	525.03	438.77	495.33	513.51	799.09	1.11679	0.159364	0.381941	0.418004
	Mef2d	NM_133665.3	20	Endogenous	88.53	45.95	60.76	77.51	77.1	64.91	73.53	52.78	54.57	63.23	88.53	1.13213	0.179036	0.357133	0.44717
	Mertk	NM_008587.1	6.85	Endogenous	1335.46	1107.97	1272.75	1143.23	1380.88	1233.38	1304.19	1207.66	1242.17	1321.76	1380.88	0.989084	-0.0158349	0.816562	0.0880108
	Mmp2	NM_008610.2	42.88	Endogenous	16.95	18.72	41.57	5.54	28.04	16.23	32.25	22.25	22.54	29.44	41.57	0.903105	-0.147035	0.730453	0.136407
	Mpo	XM_006532404.1	75.96	Endogenous	7.53	15.32	38.37	16.61	28.04	32.46	11.61	3.62	7.71	2.91	38.37	1.81564	0.860479	0.249497	0.602935
	Mr1	NM_008209.4	23.28	Endogenous	39.56	37.44	35.18	44.29	70.1	40.57	36.12	46.57	52.8	44.34	70.1	1.02799	0.0398326	0.863844	0.0635647
	Mras	NM_008624.3	38.43	Endogenous	39.56	42.55	47.97	52.59	63.09	48.69	47.73	15.01	19.58	25.44	63.09	1.57085	0.651548	0.0616179	1.21029
	Myd88	NM_010851.2	13.37	Endogenous	80.99	76.59	54.36	66.43	70.1	64.91	85.14	65.19	62.29	65.78	85.14	1.01503	0.0215226	0.871838	0.059564
	Napg	NM_028017.1	22.16	Endogenous	52.74	56.16	63.96	35.99	56.08	32.46	58.05	42.95	56.35	67.96	67.96	1.02778	0.0395269	0.858046	0.0664893
	Ncam1	NM_001113204.1	84.44	Endogenous	9.42	20.42	79.95	60.9	63.09	24.34	79.98	10.87	11.86	4	79.98	1.7839	0.835034	0.319232	0.495893
	Nfia	NM_010905.3	37.34	Endogenous	30.14	34.04	35.18	30.45	70.1	16.23	34.83	33.63	44.49	40.34	70.1	1.17927	0.237895	0.5185	0.285251
	Nfkb1	NM_008689.2	14.39	Endogenous	194.01	207.64	191.87	179.93	168.23	267.77	229.62	208.52	176.78	196.97	267.77	0.872201	-0.197268	0.141192	0.850189
	Nfkb2	NM_019408.2	41.04	Endogenous	82.88	73.18	108.73	38.75	21.03	81.14	52.89	52.26	55.17	48.7	108.73	1.11859	0.161681	0.691932	0.159937
	Nkx2-3	NM_008699.2	85.49	Endogenous	3.77	3.4	6.4	5.54	21.03	8.11	5.16	5.69	2.97	1.82	21.03	1.69011	0.757113	0.373156	0.428109
	Nlrp3	NM_145827.3	19.16	Endogenous	169.52	216.15	185.48	135.64	119.16	137.94	134.16	137.12	158.98	180.62	216.15	1.103	0.141435	0.451555	0.345289
	Nos2	NM_010927.3	86.14	Endogenous	30.14	22.13	28.78	33.22	91.12	64.91	18.06	7.76	11.27	6.18	91.12	1.89859	0.924932	0.279574	0.553504
	Npc1	NM_008720.2	9.96	Endogenous	282.54	245.08	281.41	226.99	245.33	227.2	258	297.52	291.26	278.74	297.52	0.94724	-0.0781986	0.421779	0.374915
	Nr3c1	NM_008173.3	17.06	Endogenous	182.71	178.71	265.42	191	196.27	292.12	220.59	243.7	221.27	252.58	292.12	0.824305	-0.278749	0.0695291	1.15783
	Nrg1	NM_178591.2	113.34	Endogenous	5.65	15.32	19.19	22.14	84.11	89.26	23.22	8.28	7.71	4.72	89.26	1.09926	0.136528	0.903997	0.0438332
	Nrip1	NM_173440.2	13.12	Endogenous	384.25	391.45	354.96	296.19	399.54	446.29	365.07	290.79	330.42	373.23	446.29	1.0114	0.0163567	0.900596	0.0454698
	Nuak1	NM_001004363.1	10.79	Endogenous	403.09	381.24	470.09	318.33	427.58	413.83	372.81	387.55	387.36	454.64	470.09	0.992134	-0.0113936	0.915753	0.0382217
	Olfr920	NM_146787.2	85.98	Endogenous	24.49	11.91	25.58	27.68	77.1	24.34	18.06	8.28	11.27	7.27	77.1	2.40913	1.26851	0.134967	0.869771
	Ophn1	NM_052976.3	16.14	Endogenous	97.95	103.82	102.33	99.65	126.17	137.94	77.4	95.72	104.4	119.56	137.94	0.990468	-0.0138182	0.931637	0.0307531
	P2rx7	NM_001038887.1	25.87	Endogenous	109.25	76.59	54.36	74.74	91.12	146.06	109.65	100.38	93.13	99.21	146.06	0.740404	-0.433615	0.0623815	1.20494
	P2ry6	NM_183168.2	11.51	Endogenous	235.45	178.71	230.25	179.93	252.34	243.43	245.1	238.53	218.89	224.96	252.34	0.919524	-0.121041	0.273295	0.563368
	P4ha1	NM_011030.1	26.14	Endogenous	282.54	221.25	275.02	362.62	301.41	227.2	294.12	160.4	153.64	221.69	362.62	1.36497	0.448868	0.054633	1.26255
	Pak1	NM_011035.2	18.44	Endogenous	107.36	98.71	121.52	99.65	175.24	105.49	127.71	131.94	124.57	120.29	175.24	0.987672	-0.0178959	0.922542	0.035014
	Pde3b	NM_011055.2	9.07	Endogenous	951.21	857.79	1125.65	891.33	1023.39	1071.1	927.51	923.08	1025.65	1077.9	1125.65	0.965003	-0.0513952	0.565944	0.247226
	Pdgfa	NM_008808.3	26.91	Endogenous	24.49	39.15	54.36	49.83	63.09	40.57	37.41	37.25	33.22	36.34	63.09	1.24963	0.321506	0.20942	0.678983
	Pgrmc1	NM_016783.3	28.4	Endogenous	37.67	44.25	57.56	19.38	56.08	56.8	33.54	36.74	48.64	38.89	57.56	1.00154	0.00221669	0.993761	0.00271801
	Pik3r4	NM_001081309.1	24.18	Endogenous	86.64	68.08	143.9	105.19	70.1	129.83	92.88	91.07	93.73	100.67	143.9	0.932563	-0.100726	0.674778	0.170839
	Pitpnm1	NM_001136078.1	16.91	Endogenous	33.9	49.36	67.16	58.13	49.07	48.69	56.76	50.71	58.13	48.33	67.16	0.980961	-0.0277322	0.869449	0.0607559
	Pla2g15	NM_133792.2	9.83	Endogenous	825.01	605.9	722.72	667.12	728.99	657.26	764.97	672.65	764.64	810.79	825.01	0.96715	-0.0481886	0.620572	0.207208
	Pld4	NM_178911.4	11.99	Endogenous	591.44	507.18	591.61	520.41	497.68	535.55	635.97	722.32	625.24	568.39	722.32	0.877197	-0.189027	0.0818727	1.08686
	Plxna4	NM_175750.3	24.48	Endogenous	50.86	64.67	54.36	41.52	98.13	81.14	68.37	63.64	63.47	60.69	98.13	0.917672	-0.123949	0.609087	0.215321
	Pmepa1	NM_022995.3	12.89	Endogenous	380.48	309.76	319.79	337.71	399.54	292.12	421.83	426.35	356.52	365.96	426.35	0.937996	-0.0923465	0.465302	0.332265
	Pmp22	NM_008885.2	15.02	Endogenous	148.8	125.94	195.07	143.94	189.26	194.74	140.61	179.03	179.74	175.89	195.07	0.922989	-0.115614	0.431523	0.364996
	Polr2b	NM_153798.2	34.9	Endogenous	33.9	57.87	92.74	63.67	98.13	64.91	38.7	43.46	55.17	56.33	98.13	1.33933	0.421509	0.205369	0.687465
	Pon3	NM_173006.1	14.43	Endogenous	177.06	163.39	220.65	171.62	210.29	178.52	145.77	154.71	144.74	183.16	220.65	1.16868	0.224883	0.0866647	1.06216
	Ppap2a	NM_008247.2	25.37	Endogenous	79.11	66.38	83.14	83.04	70.1	56.8	51.6	93.65	84.83	122.11	122.11	0.933446	-0.0993618	0.693477	0.158968
	Ppfia4	NM_001144855.1	16.78	Endogenous	156.34	136.16	159.89	143.94	175.24	121.72	163.83	208	191.01	197.34	208	0.874895	-0.192818	0.227825	0.642399
	Ppm1l	NM_178726.3	22.59	Endogenous	47.09	35.74	44.77	38.75	28.04	32.46	60.63	39.32	51.61	44.34	60.63	0.851244	-0.232356	0.285624	0.544205
	Ppp1r15a	NM_008654.1	33.81	Endogenous	318.32	243.38	342.17	238.06	175.24	202.86	290.25	180.58	90.17	178.08	342.17	1.39836	0.483734	0.125275	0.902134
	Ppp1r9a	NM_181595.3	19.35	Endogenous	137.5	85.1	108.73	88.58	147.2	113.6	83.85	113.31	105	123.2	147.2	1.05223	0.0734504	0.702527	0.153337
	Pros1	NM_011173.2	19.96	Endogenous	237.33	268.91	188.67	271.28	329.45	202.86	278.64	308.38	352.96	332.17	352.96	0.878394	-0.18706	0.333554	0.476833
	Ptgds	NM_008963.2	90.48	Endogenous	5.65	42.55	92.74	22.14	14.02	32.46	58.05	5.17	37.37	2.54	92.74	1.30614	0.385313	0.6697	0.17412
	Qdpr	NM_024236.2	18.53	Endogenous	82.88	74.89	83.14	74.74	91.12	129.83	82.56	80.72	84.24	79.23	129.83	0.890906	-0.166654	0.354482	0.450406
	Rab3il1	NM_144538.2	8.83	Endogenous	342.81	291.03	367.75	293.42	315.43	332.69	328.95	374.09	354.14	364.15	374.09	0.918142	-0.12321	0.132583	0.877512
	Rab6b	NM_173781.4	26.61	Endogenous	67.81	32.34	57.56	41.52	91.12	64.91	52.89	62.09	59.91	58.87	91.12	0.972143	-0.0407593	0.877963	0.0565237
	Rap1gds1	NM_001040690.1	8.53	Endogenous	365.41	326.78	386.94	365.39	385.52	357.03	357.33	299.07	309.65	343.43	386.94	1.09813	0.135045	0.0801481	1.09611
	Rap2b	NM_028712.4	27.83	Endogenous	20.72	22.13	35.18	16.61	28.04	32.46	23.22	15.01	22.54	19.26	35.18	1.09059	0.125103	0.65048	0.186766
	Rasgrp3	NM_001166493.1	14.31	Endogenous	201.54	163.39	249.43	188.23	210.29	227.2	221.88	219.39	248.55	270.38	270.38	0.853023	-0.229343	0.0761559	1.1183
	Rbbp9	NM_015754.2	26.08	Endogenous	33.9	34.04	38.37	66.43	56.08	73.03	58.05	47.6	58.73	62.87	73.03	0.762022	-0.392095	0.102673	0.988543
	Rgmb	NM_178615.3	14.84	Endogenous	209.08	229.76	220.65	196.54	224.31	308.35	239.94	184.2	213.55	228.59	308.35	0.919728	-0.120721	0.404726	0.392839
	Rgs1	NM_015811.1	45.81	Endogenous	233.56	222.96	281.41	138.41	98.13	137.94	154.8	100.9	66.44	99.21	281.41	1.74233	0.801021	0.0543887	1.26449
	Rgs16	NM_011267.3	99.88	Endogenous	3.77	6.81	35.18	8.3	49.07	16.23	15.48	6.21	7.71	3.27	49.07	2.109	1.07656	0.283651	0.547216
	Rhoa	NM_016802.4	14.7	Endogenous	280.65	308.05	332.58	321.1	413.56	357.03	279.93	272.16	278.81	275.11	413.56	1.13185	0.178681	0.199292	0.70051
	Rhob	NM_007483.2	17	Endogenous	1282.72	1138.61	1359.09	883.03	932.27	892.58	1191.96	934.46	884.47	1005.58	1359.09	1.13988	0.18888	0.245162	0.610546
	Rilpl1	NM_021430.2	15.69	Endogenous	156.34	144.67	121.52	163.32	168.23	97.37	132.87	121.08	147.12	150.82	168.23	1.16145	0.215921	0.13948	0.855487
	Ripk2	NM_138952.3	16.04	Endogenous	24.49	32.34	41.57	44.29	42.06	32.46	38.7	38.29	41.52	37.8	44.29	0.978704	-0.0310551	0.846006	0.0726266
	Rnf180	NM_027934.2	13.15	Endogenous	233.56	238.27	220.65	215.91	315.43	243.43	203.82	271.13	256.86	264.21	315.43	0.98739	-0.0183087	0.889058	0.0510699
	Rock2	NM_009072.2	26.83	Endogenous	43.32	18.72	15.99	33.22	35.05	40.57	34.83	31.05	32.63	35.62	43.32	0.837436	-0.25595	0.324963	0.488166
	Rptor	NM_028898.2	27.47	Endogenous	67.81	35.74	63.96	44.29	77.1	32.46	47.73	49.15	46.86	48.33	77.1	1.28669	0.363662	0.15927	0.797865
	Rsad2	NM_021384.4	65.21	Endogenous	3.77	6.81	22.39	19.38	14.02	16.23	16.77	2.07	6.53	4.36	22.39	1.44408	0.530152	0.410091	0.38712
	Rtn1	NM_001007596.1	25.83	Endogenous	54.62	54.46	51.17	83.04	112.15	97.37	79.98	73.47	86.61	71.23	112.15	0.869769	-0.201295	0.426127	0.370461
	Rtn4rl1	NM_177708.4	27.7	Endogenous	114.9	100.42	99.13	88.58	98.13	81.14	92.88	171.78	142.96	160.27	171.78	0.772168	-0.373014	0.151329	0.820077
	Sbf2	NM_177324.2	25.45	Endogenous	80.99	88.5	124.72	102.42	119.16	178.52	107.07	87.44	100.84	104.66	178.52	0.891553	-0.165608	0.508954	0.293321
	Scamp5	NM_020270.2	17.69	Endogenous	109.25	91.91	102.33	96.88	154.21	105.49	119.97	133.49	122.2	145.37	154.21	0.885175	-0.175965	0.302516	0.519252
	Scarb2	NM_007644.3	5.75	Endogenous	203.43	209.34	207.86	191	238.32	210.97	207.69	205.42	201.1	208.97	238.32	1.01528	0.0218752	0.701898	0.153726
	Scarf1	NM_001004157.2	114.69	Endogenous	1.88	6.81	9.59	13.84	42.06	48.69	11.61	3.1	5.93	2.54	48.69	1.03214	0.0456406	0.968214	0.0140288
	Scoc	NM_019708.3	19.66	Endogenous	857.03	915.65	892.2	990.98	1317.79	1257.73	952.02	706.28	798.46	1019.39	1317.79	1.05065	0.0712819	0.715287	0.14552
	Sdc3	NM_011520.3	36.62	Endogenous	24.49	10.21	15.99	30.45	35.05	24.34	18.06	16.56	23.14	13.45	35.05	1.21601	0.282158	0.43234	0.364175
	Sec22b	NM_011342.4	12.5	Endogenous	86.64	91.91	111.93	99.65	126.17	105.49	91.59	101.93	91.35	116.66	126.17	1.0183	0.0261669	0.83376	0.0789587
	Sema4d	NM_013660.3	10.76	Endogenous	214.73	205.94	227.05	179.93	252.34	251.55	214.14	225.08	246.77	254.76	254.76	0.905804	-0.142729	0.156352	0.805896
	Sesn1	NM_001013370.2	21.52	Endogenous	154.45	141.26	169.49	163.32	231.31	259.66	147.06	157.3	175.59	174.08	259.66	0.941052	-0.0876533	0.681655	0.166435
	Sez6l	NM_019982.2	151.99	Endogenous	1.88	1.7	3.2	2.77	28.04	8.11	3.87	1	2.37	1.09	28.04	2.2865	1.19314	0.448109	0.348616
	Sfrp2	NM_009144.2	120.73	Endogenous	7.53	8.51	6.4	5.54	28.04	48.69	6.45	2.59	7.12	1.45	48.69	0.844947	-0.243067	0.840344	0.075543
	Sgce	NM_001130188.1	13.41	Endogenous	199.66	141.26	188.67	188.23	224.31	210.97	199.95	224.56	225.42	234.41	234.41	0.860149	-0.217341	0.07209	1.14212
	Siglec1	NM_011426.3	59.71	Endogenous	5.65	8.51	6.4	16.61	21.03	8.11	6.45	5.17	5.93	6.18	21.03	1.82789	0.870179	0.126157	0.89909
	Cd33	NM_001111058.1	16.03	Endogenous	354.11	284.23	354.96	429.06	350.48	381.38	309.6	458.43	445.5	447.37	458.43	0.868069	-0.204118	0.176328	0.753678
	Siglech	NM_178706.4	16.47	Endogenous	499.15	410.17	466.89	393.07	595.81	430.06	481.17	572.78	612.19	600.01	612.19	0.877191	-0.189038	0.228456	0.641198
	Slamf1	NM_013730.4	41.15	Endogenous	18.84	10.21	15.99	16.61	21.03	32.46	19.35	9.31	17.2	8.72	32.46	0.949908	-0.0741402	0.856701	0.0671706
	Slc12a2	NM_009194.3	13.64	Endogenous	84.76	73.18	111.93	85.81	77.1	81.14	82.56	79.68	71.18	89.76	111.93	1.07039	0.0981363	0.463494	0.333956
	Slc1a3	NM_148938.3	17.93	Endogenous	237.33	246.78	243.04	179.93	259.35	162.29	233.49	163.5	172.62	214.42	259.35	1.2326	0.3017	0.0598658	1.22282
	Slc24a3	NM_053195.2	35.49	Endogenous	32.02	34.04	38.37	47.06	49.07	81.14	25.8	37.25	45.68	38.52	81.14	0.878147	-0.187466	0.593826	0.226341
	Slc2a1	NM_011400.3	35.22	Endogenous	35.79	22.13	19.19	27.68	7.01	24.34	21.93	17.07	17.2	20.35	35.79	1.10814	0.148137	0.672044	0.172602
	Slc2a3	NM_011401.3	55.24	Endogenous	11.3	11.91	25.58	5.54	28.04	8.11	18.06	12.94	8.3	8.72	28.04	1.46749	0.553347	0.304715	0.516107
	Slc46a1	NM_026740.2	23.57	Endogenous	139.38	86.8	115.12	132.87	126.17	89.26	119.97	174.89	179.15	141.37	179.15	0.851981	-0.231107	0.310633	0.507753
	Slc4a2	NM_009207.3	30.53	Endogenous	86.64	110.63	111.93	71.97	35.05	89.26	89.01	57.43	79.49	58.15	111.93	1.11486	0.156856	0.603956	0.218994
	Slco1a4	NM_030687.1	120.38	Endogenous	13.19	3.4	22.39	5.54	14.02	40.57	1.29	2.07	1	2.18	40.57	1.24262	0.313389	0.794606	0.0998484
	Slco4a1	NM_148933.1	19.9	Endogenous	82.88	68.08	73.55	71.97	126.17	89.26	109.65	94.17	86.61	91.95	126.17	0.896128	-0.158223	0.41612	0.380781
	Smad7	NM_001042660.1	18.84	Endogenous	114.9	83.4	121.52	77.51	91.12	137.94	114.81	104.52	87.2	121.38	137.94	0.863215	-0.212209	0.238337	0.622809
	Sncaip	NM_001199151.1	33.67	Endogenous	28.25	18.72	31.98	27.68	49.07	32.46	14.19	27.42	24.91	23.26	49.07	1.27372	0.349052	0.283161	0.547967
	Snx24	NM_029394.3	21.43	Endogenous	50.86	81.69	54.36	74.74	42.06	73.03	50.31	72.96	62.29	76.68	81.69	0.905867	-0.142629	0.498898	0.301988
	Socs2	NM_001168655.1	53.07	Endogenous	3.77	8.51	12.79	13.84	28.04	16.23	14.19	9.31	15.42	5.81	28.04	1.09826	0.135221	0.798322	0.0978219
	Socs3	NM_007707.2	28.25	Endogenous	88.53	95.31	118.32	44.29	63.09	73.03	79.98	73.99	50.42	75.59	118.32	1.16014	0.214295	0.43907	0.357467
	Sox4	NM_009238.2	11.14	Endogenous	114.9	93.61	131.11	113.49	112.15	129.83	131.58	120.56	116.27	140.64	140.64	0.884767	-0.17663	0.0797283	1.09839
	Sparc	NM_009242.4	9.64	Endogenous	135.62	114.03	108.73	135.64	140.19	146.06	144.48	141.26	125.76	127.56	146.06	0.925692	-0.111396	0.224489	0.648804
	Spata13	XM_901902.2	15.22	Endogenous	152.57	144.67	175.88	127.33	210.29	186.63	136.74	155.23	158.39	163.18	210.29	1.01321	0.0189328	0.90082	0.0453622
	Spint1	NM_016907.3	21.12	Endogenous	133.73	108.93	86.34	99.65	133.18	170.4	107.07	151.09	156.61	130.83	170.4	0.784679	-0.349826	0.0655246	1.1836
	Spire1	NM_176832.2	15.39	Endogenous	111.13	108.93	70.35	88.58	91.12	97.37	94.17	78.13	72.37	97.4	111.13	1.06979	0.0973322	0.520857	0.283282
	Spp1	NM_009263.3	68.65	Endogenous	5.65	10.21	9.59	13.84	35.05	16.23	12.9	8.28	7.12	6.54	35.05	1.45565	0.541663	0.425	0.371611
	Spry1	NM_011896.2	41.37	Endogenous	22.6	44.25	44.77	38.75	42.06	73.03	32.25	26.91	21.36	26.17	73.03	1.07072	0.0985828	0.811062	0.0909458
	Spsb1	NM_029035.2	11.58	Endogenous	105.48	76.59	95.94	102.42	91.12	113.6	85.14	96.24	97.88	84.31	113.6	0.988222	-0.0170926	0.88242	0.0543245
	Sra1	NM_001164406.1	26.48	Endogenous	52.74	61.27	44.77	38.75	84.11	64.91	37.41	52.26	43.9	50.88	84.11	1.12945	0.175622	0.500614	0.300497
	Srb1	NM_016741.1	30.68	Endogenous	24.49	34.04	25.58	16.61	49.07	40.57	23.22	28.46	30.25	37.07	49.07	0.93871	-0.0912481	0.765153	0.116252
	Srebp1	NM_011480.1	31.31	Endogenous	37.67	40.85	41.57	38.75	84.11	32.46	60.63	47.6	57.54	45.06	84.11	0.998602	-0.00201759	0.99485	0.0022424
	Srebp2	NM_033218.1	23.42	Endogenous	47.09	83.4	76.75	47.06	49.07	81.14	78.69	55.36	56.95	59.24	83.4	0.915475	-0.127408	0.582239	0.234898
	St3gal6	NM_018784.2	14.78	Endogenous	621.58	549.73	594.8	570.23	764.04	608.58	645	707.83	752.78	853.31	853.31	0.869062	-0.202468	0.141541	0.849117
	Stat3	NM_213659.2	12.28	Endogenous	197.78	168.49	185.48	174.39	231.31	146.06	199.95	173.85	177.96	186.8	231.31	1.08233	0.114139	0.3373	0.471984
	Sult1a1	NM_133670.1	49.77	Endogenous	32.02	35.74	35.18	58.13	84.11	48.69	60.63	18.63	29.66	17.08	84.11	1.40351	0.489044	0.313287	0.504058
	Sv2a	NM_022030.3	36.03	Endogenous	32.02	18.72	28.78	11.07	28.04	32.46	25.8	35.18	51.61	30.16	51.61	0.677073	-0.562616	0.0899278	1.04611
	Syngr1	NM_009303.2	16.84	Endogenous	210.96	178.71	140.71	218.68	210.29	129.83	154.8	194.55	180.33	184.62	218.68	1.1365	0.184592	0.252205	0.598247
	Synj1	NM_001045515.1	21	Endogenous	58.39	76.59	92.74	47.06	91.12	64.91	79.98	58.47	65.85	80.68	92.74	1.04576	0.064548	0.757416	0.120665
	Tardbp	NR_027864.1	16.18	Endogenous	212.84	262.1	348.57	301.72	392.53	275.89	331.53	302.69	330.42	324.53	392.53	0.969778	-0.0442743	0.783462	0.105982
	Tfeb	NM_001161723.1	13.54	Endogenous	69.69	47.65	70.35	60.9	56.08	56.8	58.05	53.81	47.46	54.88	70.35	1.12424	0.168955	0.18584	0.73086
	Tgfa	NM_031199.2	10.57	Endogenous	64.04	68.08	63.96	60.9	63.09	56.8	58.05	51.22	70	73.77	73.77	1.03302	0.0468641	0.654846	0.183861
	Tgfbr1	NM_009370.2	12.45	Endogenous	1702.75	1587.93	1675.68	1536.3	2186.97	1557.96	1762.15	1842.02	1806.31	2107.83	2186.97	0.957401	-0.0628048	0.610326	0.214438
	Tgfbr2	NM_009371.2	11.61	Endogenous	768.5	716.52	857.03	631.13	820.12	925.04	752.07	916.35	878.54	863.12	925.04	0.875016	-0.192618	0.0636591	1.19614
	Tgm1	NM_001161714.1	98.58	Endogenous	9.42	3.4	3.2	8.3	35.05	8.11	9.03	4.14	8.3	5.45	35.05	1.69483	0.761143	0.440825	0.355734
	Timp2	NM_011594.3	14.46	Endogenous	273.12	296.14	268.62	276.81	203.28	186.63	232.2	247.84	292.45	268.57	296.14	1.07354	0.102371	0.470639	0.327312
	Tjp1	NM_009386.1	20.33	Endogenous	299.49	279.12	351.77	254.67	350.48	486.86	384.42	291.82	306.69	299.09	486.86	0.86808	-0.204099	0.298019	0.525756
	Tlr1	NM_030682.1	34.82	Endogenous	75.34	64.67	51.17	74.74	147.2	97.37	59.34	67.78	67.03	76.32	147.2	1.1231	0.167483	0.627651	0.202282
	Tlr2	NM_011905.2	23.73	Endogenous	71.58	73.18	63.96	91.35	119.16	48.69	70.95	79.17	78.9	77.77	119.16	1.17933	0.237974	0.298986	0.524348
	Tlr4	NM_021297.2	16.63	Endogenous	188.36	108.93	159.89	185.46	203.28	170.4	170.28	138.15	150.08	157.36	203.28	1.07586	0.105496	0.51947	0.28444
	Tlr6	NM_011604.3	23.72	Endogenous	96.06	61.27	89.54	96.88	112.15	40.57	87.72	95.21	96.1	90.49	112.15	1.11171	0.152777	0.51327	0.289655
	Tlr7	NM_133211.3	18.83	Endogenous	301.37	238.27	332.58	298.96	315.43	275.89	332.82	193.52	217.11	221.32	332.82	1.19824	0.260918	0.136669	0.86433
	Tmc7	NM_172476.4	26.18	Endogenous	69.69	56.16	92.74	44.29	56.08	73.03	83.85	50.71	45.08	55.97	92.74	1.03344	0.0474505	0.855823	0.067616
	Tmcc3	NM_172051.2	16.33	Endogenous	99.83	93.61	127.91	99.65	112.15	97.37	95.46	141.26	129.91	135.19	141.26	0.889785	-0.168472	0.283757	0.547053
	Tmem100	NM_026433.2	27.16	Endogenous	67.81	40.85	95.94	88.58	63.09	81.14	73.53	101.41	99.07	118.84	118.84	0.75164	-0.411886	0.0993437	1.00286
	Tmem119	NM_146162.2	8.11	Endogenous	3394.21	3095.86	3402.53	3056	3448.69	3797.52	3886.78	3275.79	3259.67	3208.63	3886.78	0.940838	-0.0879819	0.256888	0.590256
	Tmem144	NM_027495.4	16.77	Endogenous	92.3	71.48	57.56	71.97	84.11	105.49	73.53	91.58	90.76	84.68	105.49	0.846157	-0.241002	0.120308	0.919704
	Tmem195	NM_178767.5	17.58	Endogenous	161.99	163.39	217.45	202.07	287.39	202.86	205.11	193.52	177.96	201.33	287.39	1.05252	0.0738469	0.672253	0.172467
	Tmem204	NM_001001183.1	37.6	Endogenous	16.95	23.83	41.57	35.99	42.06	8.11	45.15	32.6	34.41	32.34	45.15	1.05105	0.0718246	0.848142	0.0715314
	Tmem206	NM_025864.3	19.36	Endogenous	222.26	185.51	179.08	196.54	287.39	146.06	227.04	244.22	223.05	264.21	287.39	0.9694	-0.0448358	0.816285	0.088158
	Tmem64	NM_181401.3	15.07	Endogenous	177.06	187.22	201.47	160.55	224.31	210.97	162.54	187.31	235.5	248.58	248.58	0.909762	-0.136439	0.351041	0.454642
	Tmem86a	NM_026436.3	16.09	Endogenous	254.28	229.76	211.06	243.59	224.31	235.32	218.01	332.7	303.13	291.46	332.7	0.842375	-0.247465	0.091925	1.03657
	Tnfrsf11a	NM_009399.3	18.32	Endogenous	71.58	120.84	111.93	102.42	105.14	105.49	68.37	82.27	98.47	85.77	120.84	1.16245	0.217174	0.212143	0.673371
	Tnfrsf17	NM_011608.1	27.37	Endogenous	80.99	49.36	118.32	66.43	105.14	137.94	82.56	93.65	100.84	111.21	137.94	0.798632	-0.324398	0.213421	0.670763
	Tpp2	NM_009418.2	9.8	Endogenous	369.18	348.9	399.73	376.46	434.59	316.46	390.87	344.08	339.91	411.39	434.59	1.06998	0.0975811	0.301676	0.520459
	Tppp	NM_182839.2	26.07	Endogenous	60.27	40.85	47.97	60.9	77.1	97.37	82.56	54.33	59.32	71.23	97.37	0.786958	-0.345642	0.158286	0.800556
	Trem1	NM_021406.5	114.57	Endogenous	7.53	1.7	9.59	16.61	7.01	40.57	6.45	5.17	2.37	3.63	40.57	0.729335	-0.455347	0.691539	0.160183
	Trem2	NM_031254.2	22.47	Endogenous	73.46	40.85	73.55	83.04	56.08	89.26	47.73	76.06	70.59	70.14	89.26	0.924247	-0.11365	0.609444	0.215066
	Trim47	NM_001205081.1	30.37	Endogenous	192.12	192.32	188.67	102.42	91.12	146.06	117.39	96.76	113.9	113.39	192.32	1.30494	0.383979	0.181866	0.740248
	Tspan3	NM_019793.3	23.46	Endogenous	58.39	85.1	67.16	35.99	84.11	56.8	58.05	68.3	65.85	85.77	85.77	0.987992	-0.0174291	0.94067	0.0265628
	Tspo	NM_009775.4	80.06	Endogenous	20.72	17.02	19.19	8.3	7.01	40.57	2.58	7.24	9.49	6.9	40.57	1.08176	0.113382	0.887206	0.0519754
	Ttc28	NM_024477.3	17.75	Endogenous	133.73	119.14	156.7	107.96	140.19	162.29	108.36	97.79	107.37	116.29	162.29	1.11083	0.151633	0.380576	0.419559
	Ttr	NM_013697.4	175.62	Endogenous	1.88	672.27	377.35	27.68	14.02	40.57	116.1	5.69	10.68	5.45	672.27	6.12471	2.61464	0.212805	0.672019
	Tubgcp5	NM_146190.2	20.71	Endogenous	152.57	159.98	175.88	107.96	224.31	137.94	201.24	192.48	198.13	213.33	224.31	0.870197	-0.200586	0.316644	0.499429
	Unc13a	NM_001029873.2	59.07	Endogenous	24.49	11.91	12.79	38.75	35.05	32.46	19.35	6.73	10.08	9.09	38.75	1.58268	0.662369	0.24869	0.604342
	Usp2	NM_016808.2	13.5	Endogenous	348.46	393.15	402.93	276.81	315.43	454.4	348.3	347.19	351.77	370.69	454.4	0.927594	-0.108435	0.410845	0.386322
	Vegf	NM_001025250.3	124.15	Endogenous	11.3	6.81	19.19	5.54	77.1	48.69	12.9	2.59	8.3	3.27	77.1	1.58337	0.662995	0.595645	0.225012
	Vta1	NM_025418.3	25.43	Endogenous	22.6	22.13	41.57	30.45	49.07	32.46	28.38	29.49	37.97	36.71	49.07	1.00491	0.00706457	0.977799	0.00975026
	X99384	NM_013753.2	11.49	Endogenous	212.84	185.51	163.09	185.46	189.26	146.06	214.14	193.52	167.28	190.8	214.14	1.02672	0.0380377	0.739339	0.131156
	Zmynd8	NM_027230.3	37.86	Endogenous	9.42	27.23	25.58	19.38	21.03	40.57	30.96	12.94	23.14	22.53	40.57	0.788689	-0.342471	0.353289	0.451869
Under detection limit	Plppr4	NM_177664.5	47.07	Endogenous	3.77	17.02	9.59	5.54	14.02	16.23	7.74	8.8	7.12	6.9	17.02
	Bmp4	NM_007554.2	88.27	Endogenous	1.88	8.51	3.2	11.07	7.01	16.23	1.29	1.55	3.56	2.18	16.23
	Cfd	NM_013459.1	84.14	Endogenous	3.77	3.4	3.2	8.3	7.01	16.23	3.87	1.55	2.37	2.54	16.23
	Chi3l1	NM_007695.2	89.1	Endogenous	3.77	1.7	3.2	11.07	7.01	16.23	1.29	2.07	5.93	2.18	16.23
	Flt1	NM_010228.3	63.55	Endogenous	9.42	10.21	3.2	2.77	14.02	16.23	6.45	5.17	5.34	2.54	16.23
	IL34	NM_001135100.1	72.87	Endogenous	3.77	1.7	3.2	8.3	14.02	16.23	7.74	4.14	5.93	2.54	16.23
	Ldlr	NM_010700.2	50.34	Endogenous	5.65	3.4	15.99	11.07	7.01	16.23	5.16	7.76	7.12	7.63	16.23
	Mmp12	NM_008605.3	91.37	Endogenous	1.88	6.81	3.2	2.77	7.01	16.23	5.16	1	2.37	2.54	16.23
	Tmem51	NM_145402.3	58.22	Endogenous	5.65	6.81	9.59	8.3	14.02	16.23	12.9	3.62	3.56	2.18	16.23
	Cxcl14	XM_006517307.1	60.99	Endogenous	3.77	6.81	3.2	5.54	14.02	8.11	1.29	5.17	7.12	3.27	14.02
	Ccnd2	NM_009829.3	50.27	Endogenous	1.88	13.62	9.59	8.3	14.02	8.11	12.9	5.69	6.53	3.27	14.02
	Ptprz1	NM_001081306.1	67.6	Endogenous	1.88	5.11	6.4	8.3	14.02	8.11	6.45	3.62	1.19	2.18	14.02
	Slc6a1	NM_178703.4	69.32	Endogenous	3.77	6.81	9.59	2.77	14.02	8.11	11.61	1.55	1.78	3.27	14.02
	Tim4	NM_178759.4	69.54	Endogenous	3.77	3.4	12.79	8.3	14.02	8.11	2.58	3.62	5.34	1.09	14.02
	Gpnmb	NM_053110.4	68.75	Endogenous	1.88	6.81	12.79	13.84	7.01	8.11	5.16	1.55	2.97	2.91	13.84
	Msr1	NM_001113326.1	56.2	Endogenous	5.65	11.91	12.79	2.77	7.01	8.11	3.87	2.07	8.3	3.63	12.79
	Sema3c	NM_013657.5	42.2	Endogenous	5.65	5.11	12.79	5.54	7.01	8.11	7.74	4.66	7.71	2.18	12.79
	Egr2	NM_010118.2	32.12	Endogenous	11.3	10.21	9.59	11.07	7.01	8.11	5.16	6.21	3.56	8	11.3
	Fgf2	NM_008006.2	43.77	Endogenous	11.3	5.11	3.2	8.3	7.01	8.11	5.16	3.62	5.93	2.91	11.3
	Cdkn2a	NM_001040654.1	57.23	Endogenous	9.42	3.4	3.2	11.07	7.01	8.11	3.87	2.59	4.15	2.18	11.07
	Alcam	NM_009655.1	48.29	Endogenous	5.65	8.51	9.59	2.77	7.01	8.11	5.16	2.07	4.15	2.54	9.59
	Nox1	NM_172203.1	73.25	Endogenous	3.77	1.7	9.59	5.54	7.01	8.11	1.29	2.59	1.78	1.09	9.59
	Oas2	NM_145227.3	43.04	Endogenous	9.42	3.4	6.4	2.77	7.01	8.11	7.74	2.59	4.15	4.72	9.42
	Ms4a7	NM_001276398.1	34.67	Endogenous	5.65	6.81	6.4	5.54	7.01	8.11	9.03	2.07	5.93	3.27	9.03
	Chl1	NM_007697.2	41.14	Endogenous	7.53	6.81	3.2	8.3	7.01	8.11	5.16	2.59	2.97	3.63	8.3
	Apoc1	NM_007469.4	67.68	Endogenous	1.88	5.11	3.2	5.54	7.01	8.11	1.29	1.03	2.37	1.82	8.11
	Apod	XM_003689301.1	63.11	Endogenous	7.53	1.7	6.4	2.77	7.01	8.11	6.45	1.55	2.37	1	8.11
	Bmp1	NM_009755.2	23.75	Endogenous	7.53	6.81	6.4	2.77	7.01	8.11	6.45	6.73	5.34	5.45	8.11
	Clec4d	NM_001163161.1	55.82	Endogenous	7.53	1.7	3.2	2.77	7.01	8.11	5.16	3.1	2.97	1.82	8.11
	Fabp4	NM_024406.2	65.72	Endogenous	5.65	3.4	3.2	2.77	7.01	8.11	1.29	1.55	2.37	1.45	8.11
	Hpse	NM_152803.4	54.09	Endogenous	1.88	1.7	6.4	5.54	7.01	8.11	6.45	2.59	2.37	2.91	8.11
	Omg	NM_019409.2	47.47	Endogenous	1.88	1.7	6.4	5.54	7.01	8.11	6.45	2.59	5.34	3.27	8.11
Positive and negative controls	NEG_A	ERCC_00096.1	40.96	Negative	4	3	3	5	1	2	4	4	6	3
	NEG_B	ERCC_00041.1	46.4	Negative	5	6	1	3	5	2	4	3	2	3
	NEG_C	ERCC_00019.1	77.67	Negative	1	4	2	2	1	3	9	4	5	1
	NEG_D	ERCC_00076.1	68.32	Negative	2	1	4	2	2	1	3	2	2	7
	NEG_E	ERCC_00098.1	52.34	Negative	4	1	3	2	6	4	2	7	3	6
	NEG_F	ERCC_00126.1	45.64	Negative	1	5	4	5	6	6	1	4	5	3
	NEG_G	ERCC_00144.1	35.14	Negative	2	1	1	2	2	1	2	1	2	1
	NEG_H	ERCC_00154.1	60.38	Negative	1	1	2	1	1	1	4	2	2	1
	POS_A	ERCC_00117.1	13.8	Positive	17962	20377	21895	22410	26002	19142	22196	18523	22878	16261
	POS_B	ERCC_00112.1	13.58	Positive	5069	5969	6146	6475	7446	5718	6385	5354	6769	4755
	POS_C	ERCC_00002.1	11.64	Positive	1516	1617	1769	1745	2035	1566	1871	1474	1830	1429
	POS_D	ERCC_00092.1	14.25	Positive	309	342	387	375	444	375	415	337	444	290
	POS_E	ERCC_00035.1	16.84	Positive	48	49	59	55	64	63	65	64	62	36
	POS_F	ERCC_00034.1	15.16	Positive	18	29	26	35	28	28	26	28	29	28
Housekeeping genes	Cltc	NM_001003908.1	9.7	Housekeeping	1228.09	1050.11	1327.11	1065.72	1093.49	1079.21	1101.66	1238.7	1316.32	1316.3
	Hprt1	NM_013556.2	23.29	Housekeeping	39.56	37.44	35.18	35.99	35.05	64.91	41.28	34.15	33.81	45.06
	Gapdh	NM_008084.1	16.94	Housekeeping	246.75	301.25	252.63	321.1	336.46	178.52	268.32	257.68	255.67	240.95
	Tubb5	NM_011655.4	6.45	Housekeeping	94.18	98.71	105.53	96.88	98.13	105.49	100.62	108.14	103.81	86.49
	Gusb	NM_010368.1	4.49	Housekeeping	275	265.51	249.43	260.2	245.33	235.32	252.84	263.37	262.79	251.12

## Sheet: Fig 1B
Source data Fig 1B: Heat Map of significant affected genes in FCRLS- and CD11b-positive Grn-/- microglia in comparison to Grn+/+ microglia isolated from 5.5 month old mice.
Significantly affected genes of the Grn-/- micoglia cells were compared to the previously published mRNA expression data set of Trem2-/- microglia cells (Mazaheri et al, 2017)
	log2 [fold change (normalized to Grn+/+)]										log2 [fold change (normalized to Trem2+/+)]
Gene Name	Grn+/+	Grn+/+	Grn+/+	Grn+/+	Grn+/+	Grn-/-	Grn-/-	Grn-/-	Grn-/-	Grn-/-	Trem2+/+	Trem2+/+	Trem2+/+	Trem2+/+	Trem2+/+	Trem2-/-	Trem2-/-	Trem2-/-	Trem2-/-	Trem2-/-	Trem2-/-	Trem2-/-
Il10	1.48464	-1.16769	-1.49241	0.0354053	-1.41073	-0.624325	2.03904	1.72647	1.93353	2.85932	under detection limit
ApoE	-0.38496	0.0994501	-0.0632355	0.18967	0.0911474	1.75381	1.8907	2.01585	1.951	1.78241	0.0778393	0.310897	-0.211568	0.0339911	-0.292217	-0.42467	-0.391089	-1.16506	-0.924577	-0.416811	-0.808865	-0.517551
Pparg	1.21896	0.151589	-0.751114	-1.54978	-0.676416	1.69751	-0.0352099	2.46154	1.25237	2.00867	not analyzed
Ccl4	-0.0271273	0.378843	0.0608236	-0.528048	-0.0265347	1.95348	1.59432	2.17407	0.64374	1.34695	0.631422	0.0355118	-0.680507	-0.295843	-0.018226	-1.44334	-1.10424	-0.597383	-0.825068	-1.16658	-0.806038	-1.14401
Ly9	-0.892611	0.424092	-0.00537365	0.191711	-0.0273309	1.4817	1.47872	1.63871	1.64342	1.31142	not analyzed
Ccl3	0.237292	0.216463	-0.00626236	-0.691646	0.0628465	1.72632	1.81808	1.92956	0.750828	0.430039	0.560333	0.292182	-0.224658	-0.603853	-0.345368	-1.75132	-2.48287	-1.2837	-1.41186	-0.124193	-1.09001	-1.26035
Dnajb4	-0.0604076	0.373835	-0.508109	-0.408008	0.365588	1.85481	1.07847	2.11965	0.38791	0.728416	0.289965	0.121285	-0.192076	-0.444566	0.110411	0.103242	-0.484371	0.178056	-0.129844	-0.538228	-0.103849	-0.0873511
Clec7a	0.0242023	0.178337	0.00721349	0.0054135	-0.246854	0.617732	0.858106	0.680556	1.37935	2.27227	0.593031	-0.337753	-0.229837	-0.166894	-0.063672	-1.53722	-1.75372	-0.677296	-1.64055	-1.14528	-1.4789	-1.67199
Vegfr	-0.694214	0.653455	-0.02015	0.176531	-0.529635	1.10626	0.512593	0.963029	0.562581	1.90285	0.612246	-0.208975	-0.329318	-0.358862	0.043371	-0.406914	-0.752501	0.0310847	-0.303954	0.0061935	0.151227	-0.516403
Bcl6	0.247439	-0.235856	-0.264724	0.0587248	0.124088	0.310061	0.694779	1.71131	0.865501	1.35819	not analyzed
Cd63	-0.0251987	-0.208272	0.0182996	0.113034	0.0806246	1.2986	0.946707	1.0944	1.0903	0.783028	not analyzed
Klhl38	0.922661	0.0471752	-0.685603	-0.571019	-0.365379	0.815667	0.184001	1.2955	0.733784	1.71146	-0.123901	-0.221361	-0.60561	0.779262	-0.232607	-0.783477	0.0868095	-0.315217	-0.5436	-0.313889	-0.774317	-0.862807
Cd206	0.648475	-0.19739	-0.516127	0.122299	-0.372116	0.541491	0.854392	0.890166	0.681864	1.75923	not analyzed
Myc	0.164254	0.369163	-0.143777	-0.594658	0.0292227	1.30523	1.08092	1.30207	0.349621	0.690088	-0.0274498	-0.183381	0.017815	0.542933	-0.580237	-0.711281	-0.435388	-0.429138	-0.811995	0.0428614	-0.552205	-0.148806
Adamts1	-0.0106995	0.0587242	0.196166	-0.877632	0.351554	1.38058	1.18231	1.20668	0.788249	-0.221698	0.76643	0.718916	-0.999279	-0.695091	-0.902176	-1.33783	-1.77664	-1.21512	-1.02753	-0.312861	-1.0112	-1.12543
Psd	-0.00319849	0.514396	-0.388307	0.130905	-0.484362	0.698472	0.329011	1.23938	1.44568	0.786514	under detection limit
Lilrb4	-0.2657	-0.333069	-0.0666211	0.420576	0.112401	1.08755	1.48172	0.976881	0.991094	-0.475988	under detection limit
Gcnt2	-0.77091	0.663332	0.212101	-0.335353	-0.185652	0.707068	0.560763	1.27803	0.99927	1.01791	not analyzed
1810011O10Rik	0.626266	0.754628	-0.821213	-0.475239	-1.04715	0.804784	1.35033	0.675428	0.39667	1.0001	0.507327	-0.0289873	-0.138212	-0.168553	-0.321751	-0.137433	-0.118078	-0.474345	-0.286754	0.263802	-0.695753	-0.606738
Ccl2	0.149286	0.339498	-0.346996	-0.700846	0.291877	1.1837	1.28433	1.14478	0.618818	-0.564405	0.687738	0.331272	-0.632535	-0.619596	-0.259761	-1.55323	-3.10011	-1.124	-1.76679	-0.330595	-0.611422	-1.917
Olfr110	-0.100053	-0.720771	-0.129773	0.274001	0.419103	0.8881	0.453979	0.851962	1.01821	0.92978	0.0363469	0.413708	-0.18266	0.149813	-0.617326	-1.16742	-1.47495	-1.1151	-0.891888	-1.094	-0.94562	-1.28409
Pgk1	-0.157327	0.359378	-0.174316	-0.0735811	-0.0233022	0.320333	1.11302	0.669077	0.460735	1.21646	-0.349463	-0.617158	0.320832	0.138732	0.278797	-0.49373	0.160138	0.137072	0.131525	-0.155267	0.125957	0.0486052
Cadm1	-0.798413	-0.0253681	-0.0970845	0.346506	0.305738	0.875876	0.305738	0.765057	0.85935	1.07775	0.0554963	0.0776307	-0.365014	-0.00287273	0.177634	0.189298	-0.144712	-0.149077	-0.0395161	0.167702	0.126117	0.284032
Tnf	0.71789	-0.797649	0.179808	-0.734005	0.0648473	0.7485	0.464707	0.860009	1.09226	0.506891	0.899622	0.129152	-0.210392	-0.378435	-1.29619	-2.06871	-1.28682	-0.65769	-1.17364	-0.0930073	-2.39144	-1.66496
Csf1	0.0865386	0.281493	-0.0770882	-0.0782836	-0.273037	0.564631	0.72079	0.813727	0.605408	1.01286	0.335465	0.00585867	0.0757607	-0.259224	-0.243501	-0.323886	-0.155323	-0.857125	-0.347345	-0.24408	-0.230241	-0.91868
Tagap	0.380948	0.343689	-0.214861	-0.530417	-0.192939	1.03782	0.841012	0.945705	0.269947	0.426561	0.365158	0.0114754	-0.445955	-0.100232	0.0524302	0.124133	0.0634523	-0.00439512	-0.114504	0.635452	0.692998	0.762036
Ptgfrn	0.128103	0.282238	-0.450872	0.108864	-0.182646	1.02088	0.33402	0.591972	0.0358821	1.23885	-0.137694	0.380852	-0.241123	-0.971107	0.518754	-1.17088	-0.557625	-0.688514	-0.528965	-0.223979	-0.340445	-1.12865
Aplp2	-0.550236	0.351133	-0.235973	0.085097	0.178439	0.249607	0.951323	0.498703	0.942506	0.408512	not analyzed
Cxcl16	0.229254	0.0135874	-0.177068	-0.0420123	-0.0551253	0.318729	0.29797	0.470843	0.736653	1.07704	-0.0372662	-0.361358	0.146952	0.0564311	0.137439	-0.0331751	-0.48898	-0.582864	-0.567663	-0.197079	-0.399078	-0.192003
Cebpb	-0.0499949	0.720871	-0.291337	-0.355805	-0.345004	0.842953	0.517718	0.677004	0.324353	0.475771	-0.0782016	-0.0215402	-0.00446276	0.132106	-0.0368541	-0.0803668	0.192594	-0.0661084	-0.249322	0.10384	0.256857	0.260615
Tspan7	-0.088588	-0.401847	0.115223	0.148791	0.15171	0.598843	0.117537	0.612441	0.314006	1.02217	0.26586	0.0554541	0.0270777	-0.119455	-0.288101	0.376657	0.439129	0.351508	0.0795602	0.0639166	0.407004	0.523162
Fth1	-0.0221011	0.143251	-0.0418046	-0.17214	0.0729254	0.693489	0.513047	0.678924	0.457664	0.405912	not analyzed
Npl	-0.812234	0.070777	0.0344587	0.125453	0.33936	0.641529	0.197512	0.380545	0.806238	0.561593	0.26332	-0.291604	-0.00101343	0.302234	-0.414232	-0.162143	0.0191211	-0.0919409	-0.0715295	0.208398	0.132408	0.046921
Liph	-0.0064952	-0.251562	0.116401	0.19866	-0.100289	0.355969	0.268592	0.564404	0.6241	0.782317	0.487666	0.353139	-0.177732	-0.598729	-0.365758	-0.0508108	0.0551963	-0.337429	0.242295	0.173245	0.263015	0.507119
Lag3	-0.216837	-0.0162199	-0.0179891	0.0474242	0.175944	0.706754	0.348966	0.354925	0.633697	0.465103	0.19495	0.0555185	0.0709733	-0.154055	-0.206001	-0.313066	-0.118866	-0.183336	-0.0132828	0.0217774	0.0201693	0.103753
Ly96	-0.0109217	0.143213	-0.123981	-0.12206	0.093091	0.296893	0.280039	0.918644	0.376067	0.362864	-0.355222	-0.110046	0.230941	-0.0401543	0.196029	-0.358377	-0.62992	-0.778991	-0.256467	-0.360861	-0.234351	-0.294384
Stab1	-0.243486	0.50942	-0.0893771	-0.171863	-0.145293	0.791122	0.41015	0.376649	0.0924822	0.563291	-0.175152	-0.23106	-0.0636633	0.363351	0.0272597	0.578579	0.508572	0.181222	0.438379	0.537418	0.359872	0.480326
Fam46c	-0.0276939	0.160507	-0.0696047	-0.119765	0.0399752	0.450255	0.295952	0.777348	0.396501	0.280526	-0.0897812	0.13679	-0.061716	0.211635	-0.243395	0.0283373	0.264044	0.0660343	0.217031	0.028045	0.28336	0.47119
Ctsz	-0.213293	-0.0603955	0.0665318	0.0711571	0.111936	0.636633	0.277445	0.365855	0.352783	0.527609	not analyzed
Dap12	-0.0910918	-0.070358	0.105104	-0.00177538	0.0488564	0.566502	0.236597	0.508634	0.402451	0.367831	not analyzed
Ctsb	-0.734149	-0.0550452	0.166905	0.246868	0.172471	0.64612	0.193921	0.490166	0.46151	0.247383	not analyzed
Ctsd	0.0919371	-0.0350484	-0.0940664	-0.091147	0.114429	0.589227	0.201177	0.424314	0.308134	0.469771	-0.0339789	0.0120508	0.0499482	0.117625	-0.160502	0.109604	-0.0174759	-0.121844	-0.0509533	0.138918	-0.056975	0.15146
Cd9	-0.311265	-0.274048	0.085581	0.236795	0.173232	0.457698	0.138418	0.308011	0.55425	0.485761	not analyzed
C3ar1	-0.11641	-0.189196	-0.0447752	0.0817043	0.229855	0.384467	0.144172	0.339608	0.464456	0.447718	0.290684	0.135687	-0.151422	-0.0498162	-0.300906	-0.294756	-0.218885	-0.293287	0.0453925	0.216465	-0.0967106	-0.221921
Cd68	-0.502664	-0.17046	0.183321	0.17579	0.189744	0.491498	0.130003	0.456273	0.220124	0.425454	not analyzed
Hps4	-0.0219185	0.184783	-0.0405419	-0.070944	-0.0677456	0.542463	0.273681	0.306094	0.147326	0.369568	0.587672	-0.109005	-0.426421	0.166992	-0.508132	-0.128698	-0.116744	-0.424578	-0.0814649	0.400208	-0.0492578	-0.0836448
Serpine2	-0.181338	-0.0962271	0.0188967	0.0906956	0.143487	0.427329	0.142042	0.303821	0.254614	0.463774	0.026394	0.0941627	-0.00586496	-0.0937522	-0.0275785	0.008098	0.0996096	-0.0390755	0.22651	-0.2385	0.250376	0.207777
Ctsl	-0.318501	-0.111463	0.114627	-0.0160449	0.264011	0.417258	0.190084	0.41447	0.306786	0.194695	0.0236075	0.151787	0.0490417	0.0485038	-0.315114	-0.0877359	-0.29697	-0.185514	-0.266196	-0.0323412	0.0836503	0.0343106
Cyba	0.095964	-0.0412271	0.0173244	-0.0508714	-0.0262655	0.525937	0.0378483	0.277906	0.368978	0.251863	not analyzed
Cables1	-0.0406208	0.199371	-0.168	0.0855238	-0.107155	0.234848	0.291078	0.452541	0.00985635	0.432736	0.1749	0.0583852	-0.104357	0.0845576	-0.252857	0.0489319	0.0412955	0.17615	0.38318	0.264503	0.314371	0.237016
Ptms	-0.0783556	0.0285596	0.11787	0.0169029	-0.0954906	0.588345	0.197952	0.392248	0.170752	0.00417662	0.112669	0.178996	-0.231867	0.0468029	-0.148525	0.166275	0.352818	0.223667	0.422076	0.261655	0.337297	0.404118
Ldhb	-0.021959	-0.157585	0.112128	0.00986273	0.0439047	0.216059	0.290203	0.359952	0.397081	0.134608	-0.0173666	-0.0489525	0.155522	-0.0858689	-0.0155404	-0.0806619	-0.155802	-0.235898	0.033403	-0.0564953	-0.0326755	0.157502
Bhlhe41	-0.172391	-0.0181295	0.014963	0.0189726	0.139409	0.161207	0.269509	0.301377	0.0335063	0.581693	-0.245872	-0.0759471	0.0727501	0.585469	-0.608828	-0.363158	-0.206782	-0.222203	-0.0227723	0.392571	-0.489762	-0.20649
C5ar2	-0.0610301	0.027328	-0.0264446	0.0106128	0.0469483	0.224278	0.0432316	0.350447	0.142299	0.482716	not analyzed
Havcr2	-0.393162	0.210057	-0.133358	0.0206404	0.208756	0.137246	0.27104	0.222874	0.311602	0.313177	0.299089	-0.0877359	-0.0157541	-0.00150736	-0.250614	-0.058103	-0.0816648	-0.292808	0.228578	0.133306	-0.104484	0.0662511
Sall3	-0.0587701	0.218858	-0.0186622	-0.139201	-0.0277692	0.373362	0.147355	0.352707	0.117573	0.189502	0.155514	-0.0739259	-0.640505	0.309776	0.0774189	0.225846	0.13596	0.302943	0.295664	0.389479	0.194583	0.412644
C1qb	0.0890781	-0.00527006	-0.00255905	-0.00688804	-0.0793389	0.433846	0.016574	0.265002	0.142748	0.168697	-0.0537222	-0.00747177	0.109735	0.176221	-0.264013	0.00149392	-0.0304331	-0.190374	-0.0585734	0.189281	-0.018148	0.0509995
C1qa	-0.0236519	-0.0962786	0.0505627	-0.00315291	0.0667188	0.322987	0.0148512	0.241389	0.0828415	0.0939501	0.0941415	0.06027	-0.0329509	0.069857	-0.212772	0.0390422	-0.0503096	-0.213257	-0.099585	0.0804854	0.00906235	0.00401398
Lrrc3	-0.063035	-0.0117303	0.021197	0.00141558	0.0497239	-0.0466504	-0.14639	-0.105205	-0.26208	-0.081536	0.0347374	-0.126006	-0.162544	0.29586	-0.0920323	0.581002	0.541	0.415369	0.397585	0.691889	0.516401	0.463175
Epb4.1l2	-0.017052	0.00868919	-0.0922052	-0.0317952	0.123559	-0.101687	-0.30981	-0.246203	-0.182573	-0.00114854	0.17353	0.14559	-0.227223	0.0536156	-0.194523	0.261164	0.338295	0.111994	0.290231	0.210018	0.294257	0.308616
Tgfb1	0.00758156	-0.134864	0.0580769	-0.00818458	0.0684027	0.00126995	-0.254404	-0.17167	-0.164147	-0.311837	0.16608	0.0433645	-0.249498	0.108548	-0.107573	0.310721	0.223688	0.080744	0.349812	0.294237	0.287966	0.493249
Ldlrad4	-0.120818	-0.0169077	0.0812244	0.0332003	0.0154829	-0.1302	-0.388596	0.0212303	-0.207729	-0.220971	0.0869095	0.0548201	-0.185666	-0.0157923	0.0437945	0.45775	0.53012	0.415301	0.585009	0.538119	0.530681	0.635315
Csf1r	-0.133115	0.051864	0.000178215	0.0252054	0.0479407	-0.0516491	-0.278733	-0.229598	-0.318009	-0.12471	0.212916	0.17764	-0.289257	-0.0168021	-0.146892	0.161084	0.11754	0.0442691	0.118608	0.180332	0.206488	0.259581
Ptgs1	-0.15335	-0.0911804	0.0762799	0.0673921	0.0840218	-0.197157	-0.255963	-0.174778	-0.332209	-0.135968	0.094343	0.0555327	-0.26924	0.14096	-0.0577178	0.24304	0.347158	0.166949	0.420663	0.304433	0.449227	0.325036
Slco2b1	-0.0810595	0.0130693	-0.0527468	-0.0122613	0.124197	-0.13507	-0.386808	-0.288709	-0.376975	0.0472656	0.264074	0.236789	-0.449973	-0.0088017	-0.160374	0.250066	0.345102	0.148416	0.0969619	0.22214	0.212109	0.300381
Grap	-0.0857636	0.155945	0.0146681	-0.0587925	-0.0390782	-0.262009	-0.316645	-0.181194	-0.052372	-0.296958	0.329688	0.0320662	-0.17578	-0.0705662	-0.179139	0.00144229	0.0245753	0.187855	0.23008	0.261458	0.0794299	0.20256
Arhgap5	0.0800079	-0.281859	-0.0356986	0.00892594	0.187363	-0.31143	-0.300182	-0.174994	-0.253519	-0.101096	0.282858	0.233538	-0.230145	0.048375	-0.47186	-0.00511732	0.0210446	-0.125088	-0.00586342	0.142732	-0.0948267	-0.00243004
Pdgfb	-0.193652	-0.152191	0.13038	0.0860129	0.0972237	-0.147743	-0.102415	-0.230376	-0.278938	-0.44332	0.13919	0.291427	-0.290888	0.0536207	-0.287011	-0.109953	-0.0188305	-0.187332	0.112304	0.140118	-0.0220491	0.0616835
Mef2c	-0.0768209	-0.125593	0.0441497	0.122243	0.0225129	-0.427468	-0.226674	-0.137772	-0.31426	-0.105111	-0.213548	0.231487	-0.0983665	0.0710903	-0.030706	0.489567	0.370311	0.299969	0.358532	0.200427	0.538391	0.45896
Lgmn	-0.144848	-0.119145	-0.0143802	0.087087	0.166698	-0.291162	-0.390398	-0.262504	-0.180294	-0.146971	0.132732	0.29821	-0.215086	-0.0803963	-0.206359	0.0928875	-0.0346177	-0.0981465	0.140098	0.0740387	0.0829694	0.0818448
Tlr3	0.133964	-0.0452262	0.0483025	-0.151729	-0.000954106	-0.188804	-0.289328	-0.29198	-0.265681	-0.247039	-0.0249501	-0.0143149	0.405605	-0.198369	-0.267359	0.0932405	0.248889	-0.110797	-0.160443	0.164278	0.049266	-0.214197
Gtf2h2	-0.000355545	-0.181296	-0.0516911	0.0468886	0.164139	-0.231287	-0.431279	-0.162129	-0.370326	-0.176756	-0.0244694	0.114712	-0.113618	0.0907612	-0.0818283	0.275313	0.249053	0.1484	0.244986	0.110119	0.236061	0.309523
Golm1	-0.325258	0.0374518	0.0149505	0.120972	0.107902	-0.147589	-0.359191	-0.186245	-0.554911	-0.220168	0.199795	0.0610716	-0.130006	0.0834135	-0.260368	0.0885572	0.24182	0.184375	0.146139	0.318825	0.265453	0.341198
Ak1	-0.154353	-0.15537	0.12792	0.00594438	0.146286	-0.0463589	-0.332269	-0.720077	-0.155751	-0.266004	0.108199	0.0212234	-0.0186307	0.0524337	-0.179325	0.0668708	0.116293	0.276536	0.612951	0.433629	0.608253	0.424402
Rapgef5	0.132727	-0.373524	0.021076	0.0656614	0.0982318	-0.172785	-0.33094	-0.231404	-0.460667	-0.300784	0.153228	0.254842	-0.616509	0.0341722	0.0264807	0.115487	0.396194	0.180053	0.485795	0.368648	0.51534	0.461282
Itga6	-0.0868731	-0.184324	0.0207186	0.150111	0.0762271	-0.187673	-0.403729	-0.0787724	-0.474071	-0.374661	0.140037	0.106194	-0.183441	0.128669	-0.238211	0.0106259	-0.00947074	-0.154985	0.225414	0.383899	0.22972	0.327845
Cx3cr1	-0.186592	-0.258882	-0.049676	0.166331	0.259702	-0.21126	-0.328465	-0.40352	-0.464291	-0.141989	0.0954464	0.219701	-0.295049	0.155594	-0.254656	0.275907	0.204577	0.179114	0.231665	0.242712	0.331317	0.346713
Tanc2	-0.0120838	0.116167	0.0224475	-0.0786001	-0.0561428	-0.153287	-0.334623	-0.548103	-0.241727	-0.316327	0.613336	0.0855422	-0.63563	-0.112098	-0.251161	0.402694	0.258199	0.271549	0.530105	0.432658	0.341749	0.401353
Cd34	-0.188347	-0.293551	0.241829	0.0726499	0.10079	-0.435193	-0.473347	-0.354827	-0.393114	-0.0650956	0.0866084	0.227884	-0.185989	0.0663644	-0.250008	0.131559	-0.0774125	-0.313589	0.146004	0.204089	-0.222319	0.546526
Smad3	-0.056991	-0.0778362	0.0145966	-0.00303852	0.115287	-0.381571	-0.185978	-0.211319	-0.552008	-0.388445	0.550741	0.214721	-0.464219	-0.215969	-0.342175	0.39521	0.237218	0.386035	0.372801	0.241039	0.205167	0.357216
LOC100038847	-0.323674	-0.126427	0.0237801	0.0409236	0.309733	-0.545453	-0.317454	-0.308257	-0.426662	-0.176037	0.116131	0.301879	-0.373538	0.105624	-0.25915	0.0437998	-0.0738403	0.0181399	0.198689	0.229612	7.96244e-05	0.0468285
Hpgds	-0.229169	-0.349767	0.0656846	0.0742859	0.33656	-0.166217	-0.399015	-0.379856	-0.3917	-0.440317	0.204791	0.0741329	-0.019588	0.00815668	-0.317304	0.0599015	0.0890993	-0.0302089	0.27061	0.119002	0.142221	0.109026
Zfp691	-0.14726	-0.0019977	0.037576	0.143996	-0.0483065	-0.163116	-0.734311	-0.490643	-0.550007	0.0249396	-0.101705	0.224127	-0.335821	0.224127	-0.0898878	0.186397	0.170736	0.18654	0.368222	0.000260159	0.206337	0.323699
Plxdc2	-0.115317	-0.267219	0.0736432	0.122787	0.143647	-0.222319	-0.676726	-0.324544	-0.379406	-0.333893	0.259093	0.222986	-0.431383	-0.0217762	-0.136764	0.240013	0.393304	0.252025	0.391875	-0.0654969	0.367171	0.490663
Sall1	-0.0724757	-0.205901	-0.144402	0.117574	0.25379	-0.4213	-0.32576	-0.420308	-0.420867	-0.319703	0.0745765	0.0656891	-0.189401	0.141016	-0.119178	0.11252	0.248936	0.18071	0.261148	0.142394	0.238488	0.177322
B4galt4	-0.120268	-0.0545212	0.0137026	-0.0528234	0.193429	-0.43713	-0.583464	-0.320617	-0.279499	-0.331382	0.207368	0.0445456	-0.122708	0.0882316	-0.264419	0.07121	0.123702	0.116588	0.16291	0.104828	0.202849	0.300922
Eng	0.0605652	0.1299	0.0249257	-0.040883	-0.195251	-0.368377	-0.733274	-0.247231	-0.420654	-0.30264	-0.117313	0.253928	-0.195524	-0.225534	0.21053	0.446086	0.517046	0.140774	0.333071	0.18907	0.449134	0.481612
Npnt	-0.256555	-0.260601	-0.0650617	0.361851	0.120613	-0.465407	-0.268891	-0.415471	-0.313423	-0.605154	0.290521	0.192409	-0.191396	-0.27396	-0.102459	-0.131889	-0.0128317	0.124112	0.0409096	-0.0142166	0.108078	0.166428
P2ry12	-0.250515	-0.391523	0.17073	0.188145	0.179069	-0.614619	-0.576232	-0.395058	-0.309243	-0.207757	0.139342	0.29601	-0.203478	-0.0171431	-0.296526	0.158051	-0.0543244	0.0607265	0.140324	0.176456	0.152638	0.0752829
Gal3st4	-0.0013963	-0.195058	0.0966654	-0.0512697	0.128351	-0.423904	-0.932701	-0.692737	-0.00279395	-0.212593	0.116605	0.192423	-0.207875	-0.0299056	-0.108048	0.275798	0.110553	-0.00516045	0.357572	0.380109	-0.189837	0.314458
Olfml3	0	-0.266314	0.0856569	-0.020993	0.165859	-0.263732	-0.566559	-0.510888	-0.536226	-0.250258	-0.147383	-0.0246671	-0.0796593	0.148326	0.0833865	0.262104	0.140365	0.0841488	0.260694	0.167797	0.283321	0.181786
Tspan4	0.110823	0.0791602	0.0612959	0.00280321	-0.289113	-0.889313	-0.755395	-0.0260784	-0.556376	-0.100443	0.417539	0.246337	-0.359884	-0.121503	-0.358999	0.12066	0.216635	-0.200236	0.013916	0.384726	0.0447027	0.283972
Nav2	-0.214333	-0.212024	-0.15853	0.173694	0.322909	-0.151363	-0.580082	-0.972614	-0.280364	-0.288016	0.193423	-0.030366	-0.184182	0.166831	-0.193278	0.0120013	0.135932	0.171268	0.206797	0.0382757	0.475869	-0.0506817
Pycard	0.00128075	-0.166335	-0.121892	0.0952345	0.164513	-0.0350901	-0.573936	-1.07878	-0.171536	-0.531646	not analyzed
Slc2a5	-0.309413	-0.0749944	0.147622	0.0527262	0.135823	-0.346014	-0.389844	-0.468368	-0.565514	-0.520589	0.0133265	0.262649	-0.420054	0.126836	-0.0713497	0.19203	0.136389	0.240435	0.112945	0.0940616	0.42954	0.323811
ENSMUSG079376	-0.541784	-0.245672	0.0746345	0.170035	0.369021	-0.610938	-0.407165	-0.462484	-0.659283	-0.19902	0.173767	0.453635	-0.604121	0.0562623	-0.313166	0.312004	-0.0679544	0.0818959	0.306329	0.243532	0.164641	0.00592335
Myo1b	0.333414	-0.141329	-0.0338564	-0.180612	-0.0377242	-0.77348	-0.167707	-0.734311	-0.296167	-0.540759	0.216158	0.0977216	-0.0434486	0.049737	-0.390486	0.208724	0.295507	-0.108062	0.281957	0.511733	0.0252156	0.402373
P2ry13	-0.403763	-0.427002	0.240898	0.0898034	0.326948	-0.542196	-0.596168	-0.274176	-0.643379	-0.428498	-0.0798938	0.099211	0.0361846	0.0132461	-0.0769451	0.180945	0.235183	0.178017	0.167732	-0.0581974	0.24671	0.237446
Slc7a8	0.0679201	-0.217045	0.0303039	-0.0394723	0.133869	-0.295406	-0.578191	-0.572444	-0.780631	-0.360076	-0.0877487	0.0874111	-0.339998	0.235384	0.0416433	0.566107	0.619119	0.335987	0.661885	0.262422	0.717568	0.573968
Smad	0.533778	-0.139521	-0.232221	-0.260206	-0.061643	-0.158229	-0.760125	-0.520161	-0.728269	-0.6773	-0.0264016	0.0888889	-0.572443	0.413756	-0.0740664	0.0276528	-0.0291354	-0.212041	0.370389	0.0665845	0.308938	0.408041
Ccr5	0.0606554	-0.228196	-0.0791765	-0.0246623	0.231076	-0.646781	-0.638711	-0.771211	-0.687945	-0.150514	0.196883	0.239975	-0.410069	0.127775	-0.272971	0.0770573	0.057281	0.0570684	0.179637	0.0518142	0.0652663	0.177781
Ecscr	-0.268519	-0.168252	0.082337	0.136668	0.165832	-0.47136	-0.869675	-0.763845	-0.506395	-0.323555	0.202162	0.115926	-0.235488	0.00472953	-0.130954	0.0698621	0.062192	0.0597385	0.0679484	-0.0556384	0.228786	0.242722
Kcnd1	0.16276	0.210128	-0.164474	-0.119275	-0.13467	-0.885296	-0.466052	-0.958185	-0.273321	-0.463306	0.149219	0.166346	-0.332853	-0.233683	0.169145	0.57111	0.998548	0.220076	0.452047	0.543166	0.379163	0.492493
Ptprm	-0.0800646	0.0741295	0.0698628	-0.0885046	0.0159901	-0.479228	-0.716731	-0.686461	-0.538578	-0.613282	0.350118	0.0295191	-0.436777	0.303682	-0.450894	-0.714798	-0.455825	-0.0887104	-0.706824	-0.757487	-0.759637	-0.431626
Serpinf1	-0.242442	0.0712518	0.227851	-0.0245824	-0.0742063	-0.679521	-0.955259	-0.723286	-1.00567	-0.105762	0.105557	0.196742	-0.0853315	-0.0847027	-0.164179	0.410376	0.335773	-0.105599	-0.00431429	-0.188631	0.100866	0.0101803
Il6st	0.198121	-0.717986	0.0808767	0.0291769	0.222509	-0.38525	-0.78216	-1.02981	-1.08032	-0.350051	not analyzed
Olfml2b	-0.470834	-0.0651608	0.102327	0.268263	0.0631633	-0.770418	-0.987229	-0.07729	-0.519959	-1.68201	0.199193	0.0845178	-0.38577	-0.170823	0.18638	0.131941	0.243047	0.140239	0.138985	0.216419	-0.139135	0.256989
Ccnd1	0.202774	-0.22008	0.0390067	-0.340869	0.230943	-0.475326	-0.663445	-0.934128	-0.879246	-0.708774	0.139876	0.100521	-0.342087	0.271628	-0.268886	-0.000432635	0.0417343	-0.189185	0.192768	0.0417343	-0.0721387	0.07257
Tlr5	-0.29053	-0.206488	-0.0136334	0.351001	0.069997	-0.98218	-0.958443	-0.411005	-0.619291	-1.08637	-0.0171541	0.232175	-0.636789	-0.0820344	0.321176	0.100956	0.827243	-0.235956	0.454339	0.541775	0.490041	0.133897
Snn	0.502433	-0.565744	-0.227707	0.102083	-0.0284409	-4.06294	-0.566422	-0.840825	-0.601774	-0.36074	-0.256622	0.21791	-0.438949	0.0544195	0.29136	0.351069	0.529795	0.0209255	0.0960109	0.191982	-0.142095	0.195715
Csmd3	0.291067	-0.320176	0.102987	-0.0156714	-0.132432	-1.58149	-0.879721	-1.05236	-0.88846	-1.00742	0.0386033	-0.0704132	-0.262843	-0.157991	0.368265	0.3653	0.422521	0.359104	-0.166905	-0.424905	0.241006	0.279444
Upk1b	-0.140894	-0.0532164	0.0367359	-0.162674	0.275126	-1.03632	-1.11852	-1.33974	-1.35551	-0.899576	0.444209	0.275641	-0.207646	-0.430444	-0.284691	0.392439	0.583806	0.238432	0.155872	-0.00286683	0.614553	0.275641
Khdrbs3	0.0130743	-0.154541	0.120954	0.0153838	-0.00824101	-1.24605	-0.807274	-1.65232	-1.5385	-1.51985	0.00839941	0.218289	-0.210607	0.0107903	-0.0602063	0.597146	0.617421	0.409511	0.214318	0.0191273	0.273095	0.143817
Gp9	0.560504	0.0772088	-0.162896	-0.125948	-0.598132	-2.54552	-1.37093	-1.78202	-0.669315	-1.65067	0.263981	-0.197148	-0.0661125	-0.0257413	-0.0153519	0.0195143	-0.0568815	-0.191289	-0.255419	-0.637492	-0.221369	-0.253753
Gpr165	-0.116705	-0.0879532	-0.0878079	-0.171672	0.387459	-1.8085	-2.63295	-2.04517	-2.44561	-1.32773	-0.362696	0.328467	-0.470268	-0.0149947	0.327827	0.781933	0.73185	0.220283	-0.343438	0.0225008	0.697427	1.06386
Grn	0.124456	0.0335975	-0.170663	0.0465571	-0.0512335	-9.79265	-8.35006	-7.44185	-6.91261	-6.309	not analyzed

## Sheet: Fig 1C
												sig. up
		Grn	Fold change KO/WT			Trem2	Fold change KO/WT					sig. down
Gene Name	Accession #	max		t test		max		t test				not sig.
Enpp2	NM_001136077.1	2595.49	6.65671	0.211217		57.98	0.713065	0.10442
Ttr	NM_013697.4	672.27	6.12471	0.212805		33.07	0.521931	0.00668659
Apoe	NM_009696.2	1499.8	3.68625	6.46961e-08		323.12	0.642687	0.00180477
Ccl4	NM_013652.1	111.93	3.10233	0.00382342		33.07	0.504028	0.00442737
Ccl3	NM_011337.1	1704.46	2.73487	0.0100049		272.85	0.438171	0.00641919
Dnajb4	NM_027287.3	147.1	2.60801	0.0279196		43.41	0.913528	0.423957
Atf3	NM_007498.3	1573.35	2.53813	0.0500955		434.08	0.401706	0.0290024
Clec7a	NM_020008.2	77.1	2.47644	0.0444988		39.27	0.387405	0.000457045
Olfr920	NM_146787.2	77.1	2.40913	0.134967		33.07	0.526833	0.00777301
Vegfr	NM_010612.2	49.07	2.14906	0.0353119		22.74	0.856221	0.343166
Fosb	NM_008036.2	875.86	2.14797	0.0852524		456.82	0.392842	0.0506797
Gpm6b	NM_023122.2	35.18	2.0934	0.133887		33.07	0.813214	0.486589
Klhl38	NM_177755.3	98.13	2.05774	0.0421689		23.19	0.724541	0.143539
Myc	NM_010849.4	214.73	1.98801	0.00522552		104.36	0.753814	0.0871038
Adamts1	NM_009621.4	212.84	1.95315	0.0208635		115.75	0.481187	0.0554748
Nos2	NM_010927.3	91.12	1.89859	0.279574		88.88	0.633038	0.011195
1810011O10Rik	NM_026931.2	107.22	1.84205	0.0339075		57.88	0.834971	0.226273
Lgals3	NM_001145953.1	35.05	1.82651	0.202231		22.74	0.430925	0.00669799
Ccl2	NM_011333.3	302.95	1.82605	0.0459892		35.14	0.442806	0.00297265
Olfr110	NM_146328.2	193.77	1.79118	0.00159367		93.98	0.45769	0.000251801
Ccrl2	NM_017466.4	118.32	1.76612	0.16653		31.01	0.81549	0.323662
Rgs1	NM_015811.1	281.41	1.74233	0.0543887		163.3	0.75282	0.190915
Cadm1	NM_207675.2	119.16	1.73912	0.00461249		111.4	1.05026	0.518003
TNF	NM_013693.1	52.59	1.68564	0.0213515		35.14	0.452705	0.0407668
Csf1	NM_001113530.1	77.1	1.68483	0.000373847		37.21	0.751538	0.0241445
Tagap	NM_145968.2	985.11	1.66407	0.011935		413.68	1.27449	0.132429
Chi3l3	NM_009892.1	76.75	1.65993	0.270514		119.07	1.28846	0.719779
Fizz1	NM_020509.3	42.06	1.65627	0.455232		33.1	0.820272	0.494876
Ptgfrn	NM_011197.3	70.1	1.63646	0.040361		32.58	0.648637	0.0461617
Kitl	NM_013598.1	175.24	1.59077	0.146386		57.72	0.980344	0.85548
Vegf	NM_001025250.3	77.1	1.58337	0.595645		50.32	0.55308	0.00586677
Mras	NM_008624.3	63.09	1.57085	0.0616179		52.18	0.883229	0.334928
HIST1H2AB	NM_175660.2	425.32	1.56193	0.0689242		149.19	1.29794	0.00532049
Egr1	NM_007913.5	1831.31	1.55718	0.187591		1110.01	0.528695	0.0854113
Cybb	NM_007807.2	35.99	1.54786	0.142353		55.68	0.836558	0.5651
Cxcl16	NM_023158.6	175.24	1.52771	0.0153507		108.03	0.79117	0.0174173
Carhsp1	NM_025821.2	35.05	1.50728	0.107793		22.25	1.10733	0.58781
Fgfr1	NM_001079908.1	35.05	1.5053	0.336274		31.01	0.540139	0.098579
Fos	NM_010234.2	2657.43	1.4951	0.211538		1978.17	0.57294	0.10205
CEBPB	NM_009883.3	226.03	1.4934	0.0317412		261.43	1.05038	0.465148
Tspan7	NM_019634.2	280.38	1.48047	0.0252776		242.12	1.25643	0.0137909
Spp1	NM_009263.3	35.05	1.45565	0.425		20.67	0.528923	0.00908008
Npl	NM_028749.1	124.57	1.44662	0.0206902		91.31	1.01164	0.900682
Liph	NM_001083894.1	182.25	1.44488	0.00321605		140.37	1.10393	0.503884
Arhgap22	NM_153800.4	406.85	1.43014	0.0710052		202.92	0.948366	0.57171
Lag3	NM_008479.1	538.7	1.42333	0.00104051		293.52	0.957313	0.49276
Golga3	NM_008146.3	99.13	1.41351	0.0530586		75.95	0.996821	0.975616
Sult1a1	NM_133670.1	84.11	1.40351	0.313287		74.27	1.34979	0.0965974
Ppp1r15a	NM_008654.1	342.17	1.39836	0.125275		190.17	0.707751	0.0576473
Ly96	NM_016923.1	92.74	1.38337	0.0206125		96.2	0.755764	0.00908803
Stab1	NM_138672.2	664.9	1.38028	0.0379046		390.36	1.3621	0.00157984
Camk2n1	NM_025451.2	35.05	1.37548	0.389039		49.61	0.647841	0.0456788
Fam46c	NM_001142952.1	425.32	1.36778	0.00537374		201.27	1.15039	0.078622
P4ha1	NM_011030.1	362.62	1.36497	0.054633		364.66	1.06948	0.506715
Junb	NM_008416.3	2040.24	1.34156	0.180813		3379.63	0.686526	0.0983262
Polr2b	NM_153798.2	98.13	1.33933	0.205369		76.03	0.917672	0.219913
Ctsd	NM_009983.2	19105.1	1.3238	0.00148746		9649.11	1.01775	0.694087
Trim47	NM_001205081.1	192.32	1.30494	0.181866		139.03	0.817268	0.215864
Hspa1a	NM_010479.2	1288.71	1.30229	0.561437		1168.99	0.820025	0.68046
Rptor	NM_028898.2	77.1	1.28669	0.15927		86.82	0.974759	0.814183
C3ar1	NM_009779.2	631.13	1.28391	0.00427208		589.11	0.925273	0.395403
Itgax	NM_021334.2	32.46	1.27477	0.134831		30.66	0.458392	0.000181762
Sncaip	NM_001199151.1	49.07	1.27372	0.283161		27.48	1.24752	0.288986
Abca1	NM_013454.3	224.31	1.2611	0.10491		116.83	1.11546	0.0558373
Hps4	NM_138646.3	323.98	1.26024	0.00469517		221.17	0.965269	0.81449
H2-Oa	NM_008206.2	49.07	1.25368	0.473054		42.16	0.783755	0.164086
Serpine2	NM_009255.2	736	1.25096	0.00473278		494.92	1.05892	0.344402
Pdgfa	NM_008808.3	63.09	1.24963	0.20942		55.36	0.803537	0.0693157
Apbb2	NM_009686.1	70.1	1.248	0.456347		45.6	1.10648	0.470844
Il1a	NM_010554.4	297.61	1.24162	0.350337		169.5	0.768639	0.113799
Jun	NM_010591.2	2059.43	1.23954	0.258944		890.84	0.818047	0.25928
Ctsl	NM_009984.3	310.79	1.23809	0.0179307		230.43	0.932486	0.291514
Slc1a3	NM_148938.3	259.35	1.2326	0.0598658		250.75	0.878579	0.399226
Cables1	NM_001146287.1	319.79	1.22509	0.0233881		253.14	1.16012	0.0295747
Ptms	NM_026988.2	399.32	1.21831	0.0429139		409.84	1.24175	0.00181134
Ldhb	NM_008492.2	672.65	1.21648	0.00253711		641.69	0.967199	0.493607
Bhlhe41	NM_024469.1	287.39	1.21521	0.0374011		342.06	0.911006	0.558285
Cd86	NM_019388.3	497.68	1.20668	0.0812951		392.64	0.923024	0.253763
Adrb1	NM_007419.2	259.93	1.20651	0.284121		191.62	1.30609	0.105612
Gnaq	NM_008139.5	168.23	1.19933	0.0832771		114.5	1.18093	0.211881
Tlr7	NM_133211.3	332.82	1.19824	0.136669		388.44	1.06865	0.533879
Havcr2	NM_134250.2	119.16	1.19141	0.0436742		117.82	0.995346	0.95205
Leprel1	NM_173379.2	343.47	1.1908	0.375542		121.75	0.940895	0.637297
Cbr1	NM_007620.2	84.11	1.18888	0.293667		72.82	0.811571	0.0367722
Sall3	NM_178280.3	175.17	1.18103	0.0187972		113.63	1.2164	0.0408361
Tlr2	NM_011905.2	119.16	1.17933	0.298986		84.96	0.855219	0.185383
Nfia	NM_010905.3	70.1	1.17927	0.5185		47.54	0.99673	0.97958
Ganc	NM_172672.2	49.07	1.17678	0.360544		33.1	1.21099	0.12803
Pon3	NM_173006.1	220.65	1.16868	0.0866647		178.14	1.09081	0.222286
Dst	NM_133833.2	617.19	1.16274	0.23476		193.77	1.21574	0.0164115
Tnfrsf11a	NM_009399.3	120.84	1.16245	0.212143		130.12	1.23052	0.0103628
Rilpl1	NM_021430.2	168.23	1.16145	0.13948		202.76	1.13947	0.147023
Bach2	NM_007521.3	105.49	1.16135	0.465823		83.45	1.33475	0.0829297
Socs3	NM_007707.2	118.32	1.16014	0.43907		109.55	0.737915	0.212023
Ccl6	NM_009139.2	49.07	1.15905	0.241334		54.07	0.955653	0.631842
C1qb	NM_009777.2	8491.17	1.15841	0.0293315		4699.27	0.997205	0.961029
Il1b	NM_008361.3	48.69	1.1518	0.757956		24.8	0.519796	0.000713337
Gab1	NM_021356.2	180.82	1.14749	0.11748		155.59	1.26009	0.0148649
Inpp5d	NM_010566.2	939.28	1.1448	0.226522		703.08	1.21251	0.0229955
Itgb5	NM_001145884.1	4045.92	1.14312	0.118871		2155.31	1.07181	0.203252
Rhob	NM_007483.2	1359.09	1.13988	0.245162		1457.17	1.12548	0.16363
Syngr1	NM_009303.2	218.68	1.1365	0.252205		341.06	1.04096	0.692907
A430107D22Rik	NM_178785.3	427.58	1.13594	0.0686411		262.17	1.16972	0.0444594
Mef2d	NM_133665.3	88.53	1.13213	0.357133		70.67	1.08498	0.350556
Ap3d1	NM_007460.1	241.23	1.13066	0.365647		188.7	1.07745	0.389043
Tlr1	NM_030682.1	147.2	1.1231	0.627651		112	0.937111	0.628952
Atp8a2	NM_015803.2	567.77	1.12228	0.0969673		370.9	1.17469	0.00331645
Mef2a	XM_976032.1	799.09	1.11679	0.381941		252.52	1.12619	0.159085
Slc4a2	NM_009207.3	111.93	1.11486	0.603956		81.89	1.1951	0.0833443
C1qa	NM_007572.2	6087.72	1.11396	0.0471312		3534.66	0.979359	0.641
Tlr6	NM_011604.3	112.15	1.11171	0.51327		94.58	0.952622	0.651765
Ttc28	NM_024477.3	162.29	1.11083	0.380576		106.95	1.23067	0.0715613
Cmklr1	NM_008153.3	620.49	1.1059	0.39625		290.22	1.3454	0.00237151
Ctss	NM_021281.2	6673.08	1.10506	0.0571016		7691.17	1.0368	0.416324
Chn2	NM_001163640.1	196.27	1.10198	0.652999		105.48	1.01139	0.89261
Arhgap12	NM_001039692.1	329.45	1.10167	0.351365		287.42	0.988989	0.869986
Ltc4s	NM_008521.1	427.57	1.0994	0.170085		539.2	1.10939	0.114465
Rap1gds1	NM_001040690.1	386.94	1.09813	0.0801481		290.39	1.28387	0.0014807
Blnk	NM_008528.4	354.11	1.09752	0.123973		405.13	1.02537	0.415422
Il10rb	NM_008349.5	484.08	1.09269	0.167109		300.03	0.986779	0.883514
Hvcn1	NM_001042489.1	171.62	1.09022	0.470807		169.5	0.959235	0.497855
Ahcyl1	NM_145542.3	100.42	1.08995	0.450718		92.69	1.04357	0.574266
Il18	NM_008360.1	140.19	1.08435	0.504207		95.66	0.979753	0.797472
Abi1	NM_001077190.1	532.72	1.08422	0.458656		402.77	1.1652	0.0297574
Tspo	NM_009775.4	40.57	1.08176	0.887206		26.87	0.904634	0.538649
Gnas	NM_010309.3	272.31	1.08143	0.519545		227.86	1.043	0.703193
Ebf3	NM_001113414.1	53.42	1.08134	0.7433		63.93	1.28621	0.0924467
Tlr4	NM_021297.2	203.28	1.07586	0.51947		201.27	1.04314	0.682733
Cst3	NM_009976.3	30785.2	1.07393	0.252245		26023	0.991964	0.753512
Timp2	NM_011594.3	296.14	1.07354	0.470639		355.59	1.22134	0.00258428
Eya4	NM_010167.4	73.56	1.07217	0.678411		74.41	1.07348	0.425799
Spry1	NM_011896.2	73.03	1.07072	0.811062		90.95	0.654359	0.0502345
Extl3	NM_018788.3	303.8	1.07047	0.461725		291.88	1.23733	0.0125732
Slc12a2	NM_009194.3	111.93	1.07039	0.463494		157.31	1.17211	0.201138
Spire1	NM_176832.2	111.13	1.06979	0.520857		129.19	1.07293	0.15459
Entpd1	NM_009848.3	812.26	1.06677	0.300358		1174.01	0.94144	0.451789
Mafb	NM_010658.2	2106.58	1.06179	0.422649		1818.59	1.11701	0.257302
C1qc	NM_007574.2	5895.6	1.05656	0.285852		6835.44	1.04409	0.35766
Tmem195	NM_178767.5	287.39	1.05252	0.672253		315.4	1.01326	0.868821
Capn3	NM_001109761.1	354.11	1.05225	0.493115		319.69	1.17738	0.0167032
Ppp1r9a	NM_181595.3	147.2	1.05223	0.702527		136.66	1.16008	0.102188
Tmem204	NM_001001183.1	45.15	1.05105	0.848142		45.3	0.923459	0.535111
Scoc	NM_019708.3	1317.79	1.05065	0.715287		1282.64	1.15559	0.16377
Adap2	NM_172133.1	462.63	1.04995	0.6573		554.05	1.18269	0.0734612
Csf3r	NM_007782.2	420.57	1.04915	0.659282		450.82	1.20205	0.0021571
Limk1	NM_010717.2	76.75	1.04876	0.617683		79.47	1.42084	0.000948892
Cd83	NM_009856.2	102.42	1.04693	0.705791		74.74	0.71388	0.0019087
Inpp4b	NM_001024617.2	486.62	1.04595	0.641073		311.84	1.35993	0.000128053
Synj1	NM_001045515.1	92.74	1.04576	0.757416		341.06	1.04096	0.692907
Ang	NM_007447.2	170.4	1.045	0.479537		232.2	1.15572	0.0826453
Frmd4a	NM_001177843.1	224.31	1.04473	0.752138		161.91	1.24104	0.0138708
9030625A04Rik	NM_172488.2	189.26	1.04467	0.787055		230.89	1.12985	0.245558
Cux1	NM_009986.3	494.98	1.04232	0.595983		334.74	1.14352	0.0672297
Kctd12	NM_177715.4	2228.85	1.03768	0.634047		1679.15	1.12765	0.233123
Gmfb	NM_022023.1	168.23	1.03668	0.839075		145.83	1.1909	0.11425
Tmc7	NM_172476.4	92.74	1.03344	0.855823		76.5	1.01466	0.891028
Tgfa	NM_031199.2	73.77	1.03302	0.654846		89.07	1.18048	0.0590427
Mr1	NM_008209.4	70.1	1.02799	0.863844		49.61	0.93362	0.536229
Napg	NM_028017.1	67.96	1.02778	0.858046		80.49	0.91206	0.276342
X99384	NM_013753.2	214.14	1.02672	0.739339		173.63	1.0803	0.455868
Crybb1	NM_023695.2	486.86	1.01938	0.899678		246.78	1.29666	0.0417911
Jmy	NM_021310.3	47.97	1.01904	0.876626		36.23	0.967773	0.857253
Sec22b	NM_011342.4	126.17	1.0183	0.83376		100.01	1.01812	0.785238
Fcrls	NM_030707.3	1331.81	1.01765	0.833642		1730.41	1.09402	0.101266
Exoc1	NM_027270.1	32.46	1.01675	0.967271		37.21	0.923411	0.508165
Lrp12	NM_172814.3	79.95	1.01593	0.915136		74.41	1.07146	0.375455
Scarb2	NM_007644.3	238.32	1.01528	0.701898		219.11	1.01567	0.739646
Ctsf	NM_019861.1	511.7	1.01326	0.86811		352.04	1.11144	0.0889715
Spata13	XM_901902.2	210.29	1.01321	0.90082		167.83	1.24624	0.0175933
Fads1	NM_146094.2	146.06	1.01183	0.747938		167.14	1.16127	0.0200037
Abcc3	NM_029600.3	279.11	1.01142	0.890702		310.57	1.20422	0.0230169
Nrip1	NM_173440.2	446.29	1.0114	0.900596		441.9	1.3632	0.0020357
Gbgt1	NM_139197.2	267.77	1.00809	0.948508		101.52	1.2821	0.00538497
Vta1	NM_025418.3	49.07	1.00491	0.977799		47.77	1.20306	0.159065
Acvr1	NM_007394.3	77.1	1.00248	0.990521		86.82	1.27976	0.0581988
Large	NM_010687.1	84.11	1.00163	0.994544		62.39	0.959926	0.619077
Pgrmc1	NM_016783.3	57.56	1.00154	0.993761		28.99	0.798326	0.00126961
Clstn1	NM_023051.4	111.57	0.996826	0.981631		95.08	0.979868	0.900004
Axl	NM_009465.3	35.05	0.994076	0.979878		30.9	0.757515	0.134019
Cysltr1	NM_021476.4	119.16	0.993882	0.930194		157.45	1.14664	0.251813
Nuak1	NM_001004363.1	470.09	0.992134	0.915753		513.2	1.3466	0.00309096
Cryl1	NM_030004.3	140.19	0.991517	0.961601		150.07	1.06815	0.435859
Ophn1	NM_052976.3	137.94	0.990468	0.931637		119.61	1.21971	0.101625
Dagla	NM_198114.2	129.83	0.990455	0.939533		100.41	1.15827	0.106704
Mertk	NM_008587.1	1380.88	0.989084	0.816562		1231.48	1.29824	0.00195873
Spsb1	NM_029035.2	113.6	0.988222	0.88242		141.25	1.14689	0.145731
CD200R	NM_021325.3	64.91	0.988026	0.948986		41.34	0.974282	0.831014
Tspan3	NM_019793.3	85.77	0.987992	0.94067		94.32	1.01821	0.796691
Pak1	NM_011035.2	175.24	0.987672	0.922542		217.61	1.09315	0.330079
Rnf180	NM_027934.2	315.43	0.98739	0.889058		214.64	1.044	0.466058
IL6	NM_031168.1	49.07	0.98657	0.959842		46.38	0.810803	0.235378
Cd14	NM_009841.3	338.97	0.985556	0.890993		283.19	0.89894	0.187994
Errfi1	NM_133753.1	77.1	0.985454	0.903451		75.37	0.89054	0.220148
Acp2	NM_007387.2	455.62	0.98384	0.799061		277.52	1.0386	0.493193
Pitpnm1	NM_001136078.1	67.16	0.980961	0.869449		120.51	1.46189	0.217834
Ripk2	NM_138952.3	44.29	0.978704	0.846006		43.08	1.12624	0.251767
Rab6b	NM_173781.4	91.12	0.972143	0.877963		97.59	1.49267	0.00492682
Tmem206	NM_025864.3	287.39	0.9694	0.816285		255.09	0.996303	0.962702
Bco2	NM_133217.3	217.45	0.967894	0.479585		229.15	1.0247	0.653504
Pla2g15	NM_133792.2	825.01	0.96715	0.620572		547.37	1.1606	0.0377191
Pde3b	NM_011055.2	1125.65	0.965003	0.565944		948.17	1.09704	0.10085
Tgfbr1	NM_009370.2	2186.97	0.957401	0.610326		3209.93	1.14767	0.00553695
Map2k1	NM_008927.3	167.17	0.95548	0.664149		207.59	1.06694	0.209636
Erf	NM_010155.3	41.57	0.954391	0.81972		26.48	1.40323	0.0646299
Frmd4b	NM_145148.2	235.32	0.951045	0.595754		266.65	1.0629	0.364204
Bin1	NM_001083334.1	892.03	0.943176	0.515274		1071.71	1.17775	0.0116948
Sesn1	NM_001013370.2	259.66	0.941052	0.681655		252.7	1.25227	0.000753731
Tmem119	NM_146162.2	3886.78	0.940838	0.256888		3143.09	1.15223	0.019938
Abhd12	NM_024465.3	1244.35	0.938565	0.301499		910.55	1.14896	0.000228297
Pmepa1	NM_022995.3	426.35	0.937996	0.465302		574.33	1.35331	0.00156958
Gpr84	NM_030720.1	196.27	0.934446	0.679692		149.33	0.981192	0.914041
Ppap2a	NM_008247.2	122.11	0.933446	0.693477		106.39	1.08024	0.488656
Pik3r4	NM_001081309.1	143.9	0.932563	0.674778		88.62	1.15406	0.0132643
Fcgr1	NM_010186.5	584.01	0.930162	0.456165		682.54	1.08758	0.114457
Usp2	NM_016808.2	454.4	0.927594	0.410845		358.63	1.19437	0.0268256
Fgd2	NM_001159538.1	269.58	0.927097	0.564057		255.92	1.27997	0.0108387
Sparc	NM_009242.4	146.06	0.925692	0.224489		253.51	1.23174	0.0126767
Trem2	NM_031254.2	89.26	0.924247	0.609444		80.62	0.476183	6.17519e-06
Pmp22	NM_008885.2	195.07	0.922989	0.431523		254.07	1.12806	0.208674
Cttnbp2nl	NM_001163332.1	755.19	0.921844	0.13792		670.94	1.09762	0.190712
Bach1	NM_007520.2	196.27	0.921663	0.274315		207.7	1.16734	0.00227354
Rgmb	NM_178615.3	308.35	0.919728	0.404726		254.9	1.28201	0.00133924
P2ry6	NM_183168.2	252.34	0.919524	0.273295		301.25	1.26728	0.00383185
Cst7	NM_009977.3	108.73	0.919118	0.477326		82.4	0.915939	0.406316
Rab3il1	NM_144538.2	374.09	0.918142	0.132583		444.57	1.07721	0.149019
Plxna4	NM_175750.3	98.13	0.917672	0.609087		94.9	1.12151	0.253821
Lrrc3	NM_145152.4	491.34	0.91606	0.0131327		537.84	1.43231	9.21965e-05
Tmem64	NM_181401.3	248.58	0.909762	0.351041		227.27	1.08104	0.287688
Lrrc8a	NM_177725.4	251.55	0.907893	0.504831		183.18	1.19186	0.0331468
Abi3	NM_001163464.1	1137.29	0.907553	0.235367		935.78	1.19642	0.0486607
Il21r	NM_021887.1	186.63	0.907035	0.414989		318.62	1.13224	0.218079
Snx24	NM_029394.3	81.69	0.905867	0.498898		112.15	1.16517	0.207009
Sema4d	NM_013660.3	254.76	0.905804	0.156352		256.01	1.25932	0.0168937
Mmp2	NM_008610.2	41.57	0.903105	0.730453		59.59	1.00598	0.951654
Il10ra	NM_008348.2	749.49	0.903094	0.174866		966.25	1.30039	0.00118451
Mecp2	NM_010788.2	43.46	0.901815	0.605006		58.42	1.44145	0.00121184
Agpat3	NM_053014.3	112.15	0.901045	0.487194		86.96	1.07854	0.349256
Lmo2	NM_001142335.1	544.04	0.897792	0.198561		540.68	1.07075	0.227248
Slco4a1	NM_148933.1	126.17	0.896128	0.41612		178.14	1.31429	0.00195174
Ckb	NM_021273.4	847.53	0.893397	0.141342		706.69	1.15694	0.00385873
Jarid2	NM_021878.2	49.67	0.892488	0.161985		51.99	0.992735	0.958469
Epb4.1l2	NM_001199265.1	1574.33	0.892428	0.033699		1438.94	1.19825	0.00495451
Sbf2	NM_177324.2	178.52	0.891553	0.508954		124.02	1.13433	0.24837
Qdpr	NM_024236.2	129.83	0.890906	0.354482		66.67	0.888101	0.15186
Klf12	NM_010636.3	49.07	0.890879	0.62854		45.6	1.09821	0.375369
Tmcc3	NM_172051.2	141.26	0.889785	0.283757		164.79	1.25415	0.0598868
Scamp5	NM_020270.2	154.21	0.885175	0.302516		129.97	1.08171	0.411453
Tgfb1	NM_011577.1	702.49	0.88502	0.0236674		770.18	1.22782	0.00520151
Sox4	NM_009238.2	140.64	0.884767	0.0797283		125.4	1.16937	0.189835
Ldlrad4	NM_172631.3	466.71	0.883258	0.0376355		386.94	1.44301	1.14778e-06
F11r	NM_172647.2	728.29	0.882624	0.160428		832.52	1.16276	0.0329329
Fscn1	NM_007984.2	697.89	0.882479	0.0519288		636.65	1.23433	0.0172343
Pros1	NM_011173.2	352.96	0.878394	0.333554		389.32	1.17708	0.00748833
Chst7	NM_021715.1	235.32	0.878256	0.268556		177.42	1.04087	0.612517
Slc24a3	NM_053195.2	81.14	0.878147	0.593826		47.91	0.950566	0.686315
Siglech	NM_178706.4	612.19	0.877191	0.228456		1260.13	1.14275	0.0615305
Cxxc5	NM_133687.2	390.13	0.876842	0.11943		423.34	1.33545	6.60063e-05
Eps15l1	NM_001122832.1	112.15	0.875699	0.243096		112.56	1.1627	0.0415436
Adora3	NM_001174169.1	372.87	0.875224	0.0724595		268.72	1.03993	0.40549
Tgfbr2	NM_009371.2	925.04	0.875016	0.0636591		854.92	1.20459	0.0174674
Ppfia4	NM_001144855.1	208	0.874895	0.227825		228.42	1.15924	0.0889683
Fcgrt	NM_010189.3	91.12	0.874393	0.257255		59.94	1.0139	0.807447
Etv5	NM_023794.2	317.37	0.87315	0.265829		247.82	1.32493	0.0147429
Csf1r	NM_001037859.1	5387.06	0.872277	0.00979167		6319.61	1.11486	0.0812406
Nfkb1	NM_008689.2	267.77	0.872201	0.141192		196.82	1.09053	0.19804
Tubgcp5	NM_146190.2	224.31	0.870197	0.316644		321.11	1.0983	0.186386
Rtn1	NM_001007596.1	112.15	0.869769	0.426127		109.24	1.05104	0.547867
St3gal6	NM_018784.2	853.31	0.869062	0.141541		745.61	1.13754	0.025326
Tjp1	NM_009386.1	486.86	0.86808	0.298019		423.34	1.24718	0.00412824
Lair1	NM_001113474.1	681.61	0.865965	0.209324		477.53	1.20911	0.000691977
Smad7	NM_001042660.1	137.94	0.863215	0.238337		113.69	1.09549	0.47384
Sgce	NM_001130188.1	234.41	0.860149	0.07209		217.62	1.13039	0.105416
Ptgs1	NM_008969.3	1281.78	0.859996	0.00738173		1173.72	1.25281	0.00103995
Slco2b1	NM_175316.3	1375.18	0.859487	0.0378415		1648.6	1.17053	0.0569623
Grap	NM_027817.3	153.51	0.85943	0.0107927		128.16	1.10517	0.150438
Mapk14	NM_011951.2	259.66	0.858566	0.165577		307.48	1.10635	0.0510348
Arhgap5	NM_009706.2	830.41	0.854987	0.0356251		779.28	0.994677	0.950056
Rasgrp3	NM_001166493.1	270.38	0.853023	0.0761559		200.28	1.04263	0.532696
Slc46a1	NM_026740.2	179.15	0.851981	0.310633		134.32	1.17737	0.0832857
Ppm1l	NM_178726.3	60.63	0.851244	0.285624		64	1.21811	0.24033
Pdgfb	NM_011057.3	386	0.849237	0.0309904		500.77	1.00048	0.99509
Mef2c	NM_025282.2	344.65	0.848217	0.0106178		543.04	1.31226	0.000714566
Hexb	NM_010422.2	15717.9	0.847724	0.056174		17611.3	1.07188	0.203153
Tmem144	NM_027495.4	105.49	0.846157	0.120308		136.43	1.02035	0.837256
Map3k7	NM_172688.2	154.17	0.842962	0.100256		163.3	1.04407	0.575452
Tmem86a	NM_026436.3	332.7	0.842375	0.091925		372.07	1.0163	0.850398
Hmgn1	NM_008251.3	89.26	0.841343	0.403697		118.81	0.898782	0.0934207
Lgmn	NM_011175.2	1873.06	0.839894	0.0106322		1117.41	1.0356	0.594669
Rock2	NM_009072.2	43.32	0.837436	0.324963		49.36	1.09183	0.260169
Tlr3	NM_126166.2	73.03	0.837365	0.00154975		94.72	1.01332	0.886376
Asph	NM_001177849.1	935.44	0.837199	0.118323		690.3	1.16013	0.0860345
Gm10790	NR_033545.1	284.19	0.836164	0.0843774		272.92	1.07524	0.517764
Basp1	NM_027395.2	864.21	0.833268	0.0782368		914.41	1.30315	0.00292187
Itga9	NM_001113514.1	186.63	0.832777	0.219129		148.83	1.10748	0.411093
Icam1	NM_010493.2	77.61	0.829532	0.0753723		122.54	1.23023	0.0173379
Gtf2h2	NM_022011.4	745.74	0.829096	0.00880015		640.95	1.16978	0.00093431
B930046C15Rik	AK047289.1	1997.72	0.828671	0.168253		998.43	0.942923	0.463639
Nr3c1	NM_008173.3	292.12	0.824305	0.0695291		202.57	1.08104	0.384601
Golm1	NM_001035122.2	1127.68	0.820083	0.0265969		1372.5	1.17212	0.0130574
Ak1	NM_001198790.1	139.92	0.819803	0.0447307		126.11	1.29844	0.00883365
ll7r	NM_008372.3	77.1	0.817052	0.269626		98.04	1.16798	0.188128
Rapgef5	NM_175930.5	284	0.814483	0.0207585		220.52	1.28998	0.0141566
Itga6	NM_008397.3	554.65	0.814401	0.013295		589.9	1.11439	0.194836
Gas6	NM_019521.2	265.16	0.812817	0.272095		297.38	1.33894	0.00769055
Flot1	NM_008027.2	89.26	0.81248	0.100808		102.91	0.874482	0.304437
Cx3cr1	NM_009987.3	5130.03	0.809455	0.0388172		6271.33	1.1975	0.0120444
Jam2	NM_023844.4	124.65	0.808659	0.0953968		144.56	1.08959	0.377123
Tanc2	NM_181071.3	283.8	0.804991	0.00190779		436.15	1.30098	0.0421305
Manba	NM_027288.3	105.49	0.804932	0.584199		31.53	0.908638	0.595859
Gpr34	NM_011823.4	3591.67	0.801572	0.0515676		2600.42	0.973127	0.504868
Garnl3	NM_178888.4	86.01	0.799783	0.0691609		102.92	1.32118	0.0226406
Tnfrsf17	NM_011608.1	137.94	0.798632	0.213421		94.1	1.27622	0.0803465
Cd34	NM_001111059.1	502.93	0.791843	0.0304609		545.88	1.06058	0.600735
Smad3	NM_016769.3	228.59	0.791285	0.00131877		281.12	1.24445	0.066426
Zmynd8	NM_027230.3	40.57	0.788689	0.353289		41.34	1.11978	0.576337
Tppp	NM_182839.2	97.37	0.786958	0.158286		136.43	1.11615	0.304923
Il1rl2	NM_133193.3	49.15	0.786907	0.139604		59.22	0.920452	0.550747
LOC100038847	NM_001164727.1	1069.91	0.784878	0.0277051		893.41	1.04954	0.547926
Spint1	NM_016907.3	170.4	0.784679	0.0655246		197.39	1.02527	0.800449
Hpgds	NM_019455.4	504.43	0.783454	0.0402993		486.8	1.07997	0.188428
Zfp691	NM_001145935.1	228.38	0.781272	0.0297841		229.03	1.15683	0.0609813
Epn2	NM_010148.2	57.06	0.780355	0.257878		62.82	0.987167	0.887556
Rtn4rl1	NM_177708.4	171.78	0.772168	0.151329		190.87	1.28067	0.0631577
Plxdc2	NM_026162.5	1893.41	0.768693	0.00773778		1912.44	1.23541	0.0341221
Sall1	NM_021390.3	1648.11	0.768021	0.00565373		1239.73	1.14508	0.00536307
B4galt4	NM_019804.3	242.04	0.765068	0.00116403		218.35	1.11459	0.0608359
Rbbp9	NM_015754.2	73.03	0.762022	0.102673		81.4	1.00633	0.958384
Eng	NM_001146350.1	170.28	0.755311	0.00236775		208.56	1.29387	0.00570619
Npnt	NM_001029836.1	137.03	0.753226	0.0257861		115.75	1.03038	0.682233
Tmem100	NM_026433.2	118.84	0.75164	0.0993437		85.11	1.12602	0.0380107
P2ry12	NM_027571.3	3200.35	0.751444	0.0262491		6221.28	1.12731	0.0105112
Gal3st4	NM_001033416.2	124.29	0.749802	0.0276137		129.03	1.14138	0.123723
Olfml3	NM_133859.2	1702.26	0.748053	0.00322789		1195.27	1.14774	0.00463457
Tspan4	NM_053082.2	105.49	0.745419	0.0362758		111.62	1.09771	0.410076
Nav2	NM_175272.3	117.75	0.744264	0.042379		100.56	1.11006	0.197523
Gpr56	NM_018882.3	348.92	0.741579	0.0848123		134.43	1.2179	0.0671635
P2rx7	NM_001038887.1	146.06	0.740404	0.0623815		221.42	1.08756	0.346035
Slc2a5	NM_019741.3	612.63	0.72911	0.00188046		482.7	1.16716	0.0572931
ENSMUSG079376	NM_001205306.1	717.03	0.727789	0.0445001		446.71	1.11418	0.344683
Myo1b	NM_010863.2	154.17	0.715638	0.0135183		121.78	1.18453	0.0810204
P2ry13	NM_028808.3	780.99	0.711681	0.0325686		1228.12	1.07418	0.300987
Slc7a8	NM_016972.2	365.24	0.703672	0.000925264		502.1	1.45619	0.00056838
Smad	NM_008539.3	146.06	0.682565	0.0372559		129	1.10976	0.377163
Ccr5	NM_009917.5	429.2	0.677716	0.00322547		462.15	1.0689	0.381119
Sv2a	NM_022030.3	51.61	0.677073	0.0899278		37.21	1.36555	0.128262
Ecscr	NM_001033141.1	383.77	0.672112	0.00229402		340.16	1.07163	0.242504
Kcnd1	NM_008423.1	100.62	0.666552	0.00372029		119.18	1.45444	0.00676295
Adamts16	NM_172053.2	45.08	0.659967	0.174597		51.72	1.30269	0.23279
Ptprm	NM_008984.2	135.45	0.657874	4.77739e-06		86.82	0.687859	0.0197314
Serpinf1	NM_011340.3	123.66	0.634638	0.00480499		194.06	1.06778	0.448486
Olfml2b	NM_177068.4	81.27	0.609514	0.0185107		62.39	1.10677	0.190356
Ccnd1	NM_007631.1	107.57	0.605905	0.00159453		144.94	1.01161	0.883279
Tlr5	NM_016928.2	37.97	0.578972	0.00238429		40.83	1.28908	0.108258
Snn	NM_009223.3	89.26	0.546231	0.0333964		92.69	1.14235	0.228734
Csmd3	NM_001081391.2	137.94	0.479483	0.000208111		121.38	1.1346	0.295508
Upk1b	NM_178924.4	205.7	0.454014	2.69221e-05		146.54	1.26355	0.0773672
Khdrbs3	NM_010158.2	87.44	0.400831	4.46363e-06		110.35	1.26597	0.0232027
Gp9	NM_018762.1	32.46	0.3592	0.00321399		37.21	0.861117	0.073946
Gpr165	NM_029536.3	138.1	0.254191	2.95765e-05		150.02	1.43731	0.0844904

## Sheet: Fig 1D
Source data Fig 1C: Comparison of the fold change of significantly affected genes of FCRLS- and CD11b-positive Grn-/- and Trem2-/- microglia
Comparison of the fold change (FC) in gene expression levels of Grn-/- microglia normalized to wt and the published data set of Trem2-/- microglia normalized to wt microglia (Mazaheri et al, 2017).
Gene Name	FC [Grn-/- normailzed to Grn+/+]	p-value	FC [Trem2-/- normailzed to Trem2+/+]	p-value
ApoE	3.68625	6.46961e-08	0.642687	0.00180477
Ccl4	3.10233	0.00382342	0.504028	0.00442737
Ccl3	2.73487	0.0100049	0.438171	0.00641919
Clec7a	2.47644	0.0444988	0.387405	0.000457045
Ccl2	1.82605	0.0459892	0.417802	0.0118805
Olfr110	1.79118	0.00159367	0.45769	0.000251801
Tnf	1.68564	0.0213515	0.452705	0.0407668
Csf1	1.68483	0.000373847	0.751538	0.0241445
Ptgfrn	1.63646	0.040361	0.648637	0.0461617
Cxcl16	1.52771	0.0153507	0.79117	0.0174173
Tspan7	1.48047	0.0252776	1.25643	0.0137909
Ly96	1.38337	0.0206125	0.755764	0.00908803
Stab1	1.38028	0.0379046	1.3621	0.00157984
Cables1	1.22509	0.0233881	1.16012	0.0295747
Ptms	1.21831	0.0429139	1.24175	0.00181134
Sall3	1.18103	0.0187972	1.2164	0.0408361
Lrrc3	0.91606	0.0131327	1.43231	9.21965e-05
Epb4.1l2	0.892428	0.033699	1.19825	0.00495451
Tgfb1	0.88502	0.0236674	1.22782	0.00520151
Ldlrad4	0.883258	0.0376355	1.44301	1.14778e-06
Ptgs1	0.859996	0.00738173	1.25281	0.00103995
Mef2c	0.848217	0.0106178	1.31226	0.000714566
Gtf2h2	0.829096	0.00880015	1.16978	0.00093431
Golm1	0.820083	0.0265969	1.17212	0.0130574
Ak1	0.819803	0.0447307	1.29844	0.00883365
Rapgef5	0.814483	0.0207585	1.28998	0.0141566
Cx3cr1	0.809455	0.0388172	1.1975	0.0120444
Tanc2	0.804991	0.00190779	1.30098	0.0421305
Plxdc2	0.768693	0.00773778	1.23541	0.0341221
Sall1	0.768021	0.00565373	1.14508	0.00536307
Eng	0.755311	0.00236775	1.29387	0.00570619
P2ry12	0.751444	0.0262491	1.12731	0.0105112
Olfml3	0.748053	0.00322789	1.14774	0.00463457
Slc7a8	0.703672	0.000925264	1.45619	0.00056838
Kcnd1	0.666552	0.00372029	1.45444	0.00676295
Ptprm	0.657874	4.77739e-06	0.687859	0.0197314
Khdrbs3	0.400831	4.46363e-06	1.26597	0.0232027

## Sheet: Fig Legend
Opposite mRNA signatures of Grn–/– / Trem2+/+ and Trem2–/– / Grn+/+ microglia -Dataset to Fig. 1
A. Data to volcano blot representation of the differently expressed genes in FCRLS- and CD11b- positive Grn–/– microglia in comparison to wt microglia isolated from 5.5-month-old mice (n = 5). 116 genes out of 529 genes analyzed, are significantly changed, and from these 58 genes are up- and 58 genes are down regulated. Eight genes with the highest fold change are highlighted.
B. Data to heatmap of significantly affected genes (p < 0.05) in FCRLS- and CD11b-positive Grn–/– microglia in comparison to Grn+/+ microglia isolated from 5.5-month-old mice (n = 5 per genotype). For the significantly affected genes of the Grn–/– microglia, mRNA expression data of the Trem2–/– microglia in comparison to the corresponding wt microglia were taken from previously published data (Ma…
C. Data to changes in gene expression of 355 genes detected in Grn–/– microglia and Trem2–/– microglia. Note that from the 38 genes significantly altered in both genotypes, 32 genes are regulated in opposite direction.
D. data to gene expression levels of FCRLS- and CD11b-positive Grn–/– microglia normalized to wt in comparison to the published normalized data set of Trem2–/– microglia (Mazaheri et al, 2017).
