# Supplementary material for: Opposite microglial activation stages upon loss of PGRN or TREM2 result in reduced cerebral glucose metabolism
Source: EMBO Mol Med. 2019 May 23;11(6):e9711. doi: 10.15252/emmm.201809711 (PMC6554672; doi:10.15252/emmm.201809711)
Supplement: Supplementary file 5 — Source Data for Figure 2 [file EMMM-11-e9711-s003.zip]

Archive with 3 entries (3 files):
- emmm201809711-sup-0003-SDataFig2A.pdf
- emmm201809711-sup-0004-SDataFig2A_WB.pdf
- emmm201809711-sup-0005-SDataFig2G_WB.pdf
